# Supplementary material for: Testing the Feasibility of a Digital Point of Care Solution for the Trusted Near Real-Time Bidirectional Exchange of Novel and Informative Adverse Event Information
Source: Ther Innov Regul Sci. 2024 Nov 17;59(1):124–34. doi: 10.1007/s43441-024-00711-9 (PMC11706924; doi:10.1007/s43441-024-00711-9)
Supplement: Supplementary file 3 — Supplementary file3 (XLSX 65 KB) [file 43441_2024_711_MOESM3_ESM.xlsx]

## Sheet: Article information
Title:
Testing the Feasibility of an Electronic Health Records Based System for the Trusted Near Real-Time Bidirectional Exchange of Adverse Event Information
Journal Name: Therapeutic Innovation & Regulatory Science
Authors: Greg Powell1, Vijay Kara2, Daniel Naranjo1, Mangesh Kulkarni1, Kerri Best-Sule1, Trinka Coster3, Machaon Bonafede4, Shruti Gangadhar4, Lee Kallenbach4, Andrew Bate2
Affiliation:
1	GSK, Durham NC, USA
2	GSK, London, UK
3	Pharmacocybernetics, LLC., Potomac MD, USA
4	Veradigm Inc., Chicago, IL, USA
Corresponding Author:
Greg Powell (gregory.e.powell@gsk.com)

## Sheet: In-scope AEIs
MEDDRA_PT	CODE_TYPE	CODE	DESCRIPTION	PROGRAM
Jaw abscess	ICD10	J36	Peritonsillar abscess	ADD_MABS
Peritonitis	ICD10	T81.61XS	Aseptic peritonitis due to foreign substance accidentally left during a procedure, sequela	ADD_MABS
Peritonitis	ICD10	T81.61XD	Aseptic peritonitis due to foreign substance accidentally left during a procedure, subsequent encounter	ADD_MABS
Peritonitis	ICD10	T81.61XA	Aseptic peritonitis due to foreign substance accidentally left during a procedure, initial encounter	ADD_MABS
Peritonitis	ICD10	T81.61	Aseptic peritonitis due to foreign substance accidentally left during a procedure	ADD_MABS
Peritonitis	ICD10	N73.5	Female pelvic peritonitis, unspecified	ADD_MABS
Peritonitis	ICD10	N73.4	Female chronic pelvic peritonitis	ADD_MABS
Peritonitis	ICD10	N73.3	Female acute pelvic peritonitis	ADD_MABS
Peritonitis	ICD10	K65.9	Peritonitis, unspecified	ADD_MABS
Peritonitis	ICD10	K65.8	Other peritonitis	ADD_MABS
Peritonitis	ICD10	K65.2	Spontaneous bacterial peritonitis	ADD_MABS
Peritonitis	ICD10	K65.0	Generalized (acute) peritonitis	ADD_MABS
Peritonitis	ICD10	K65	Peritonitis	ADD_MABS
Peritonitis	ICD10	K35.33	Acute appendicitis with perforation and localized peritonitis, with abscess	ADD_MABS
Peritonitis	ICD10	K35.32	Acute appendicitis with perforation and localized peritonitis, without abscess	ADD_MABS
Peritonitis	ICD10	K35.31	Acute appendicitis with localized peritonitis and gangrene, without perforation	ADD_MABS
Peritonitis	ICD10	K35.30	Acute appendicitis with localized peritonitis, without perforation or gangrene	ADD_MABS
Peritonitis	ICD10	K35.3	Acute appendicitis with localized peritonitis	ADD_MABS
Peritonitis	ICD10	K35.21	Acute appendicitis with generalized peritonitis, with abscess	ADD_MABS
Peritonitis	ICD10	K35.20	Acute appendicitis with generalized peritonitis, without abscess	ADD_MABS
Peritonitis	ICD10	K35.2	Acute appendicitis with generalized peritonitis	ADD_MABS
Peritonitis	ICD10	K35.0	Acute appendicitis with generalized peritonitis�	ADD_MABS
Peritonitis	ICD10	A74.81	Chlamydial peritonitis	ADD_MABS
Peritonitis	ICD10	A54.85	Gonococcal peritonitis	ADD_MABS
Peritonitis	ICD10	A18.31	Tuberculous peritonitis	ADD_MABS
Appendicitis perforated	ICD10	K35.33	Acute appendicitis with perforation and localized peritonitis, with abscess	ADD_MABS
Appendicitis perforated	ICD10	K35.32	Acute appendicitis with perforation and localized peritonitis, without abscess	ADD_MABS
Appendicitis	ICD10	K37	Unspecified appendicitis	ADD_MABS
Appendicitis	ICD10	K36	Other appendicitis	ADD_MABS
Appendicitis	ICD10	K35.9	Acute appendicitis, unspecified�	ADD_MABS
Appendicitis	ICD10	K35.891	Other acute appendicitis without perforation, with gangrene	ADD_MABS
Appendicitis	ICD10	K35.890	Other acute appendicitis without perforation or gangrene	ADD_MABS
Appendicitis	ICD10	K35.89	Other acute appendicitis	ADD_MABS
Appendicitis	ICD10	K35.80	Unspecified acute appendicitis	ADD_MABS
Appendicitis	ICD10	K35.8	Other and unspecified acute appendicitis	ADD_MABS
Appendicitis	ICD10	K35.33	Acute appendicitis with perforation and localized peritonitis, with abscess	ADD_MABS
Appendicitis	ICD10	K35.32	Acute appendicitis with perforation and localized peritonitis, without abscess	ADD_MABS
Appendicitis	ICD10	K35.31	Acute appendicitis with localized peritonitis and gangrene, without perforation	ADD_MABS
Appendicitis	ICD10	K35.30	Acute appendicitis with localized peritonitis, without perforation or gangrene	ADD_MABS
Appendicitis	ICD10	K35.3	Acute appendicitis with localized peritonitis	ADD_MABS
Appendicitis	ICD10	K35.21	Acute appendicitis with generalized peritonitis, with abscess	ADD_MABS
Appendicitis	ICD10	K35.20	Acute appendicitis with generalized peritonitis, without abscess	ADD_MABS
Appendicitis	ICD10	K35.2	Acute appendicitis with generalized peritonitis	ADD_MABS
Appendicitis	ICD10	K35.1	Acute appendicitis with peritoneal abscess	ADD_MABS
Appendicitis	ICD10	K35.0	Acute appendicitis with generalized peritonitis�	ADD_MABS
Appendicitis	ICD10	K35	Acute appendicitis	ADD_MABS
Abscess intestinal	ICD10	K63.0	Abscess of intestine	ADD_MABS
Abscess intestinal	ICD10	K61.1	Rectal abscess	ADD_MABS
Abscess intestinal	ICD10	K61	Abscess of anal and rectal regions	ADD_MABS
Abscess intestinal	ICD10	K57.9	Diverticular disease of intestine, part unspecified, without perforation or abscess	ADD_MABS
Abscess intestinal	ICD10	K57.81	Diverticulitis of intestine, part unspecified, with perforation and abscess with bleeding	ADD_MABS
Abscess intestinal	ICD10	K57.80	Diverticulitis of intestine, part unspecified, with perforation and abscess without bleeding	ADD_MABS
Abscess intestinal	ICD10	K57.8	Diverticulitis of intestine, part unspecified, with perforation and abscess	ADD_MABS
Abscess intestinal	ICD10	K57.41	Diverticulitis of both small and large intestine with perforation and abscess with bleeding	ADD_MABS
Abscess intestinal	ICD10	K57.40	Diverticulitis of both small and large intestine with perforation and abscess without bleeding	ADD_MABS
Abscess intestinal	ICD10	K57.4	Diverticulitis of both small and large intestine with perforation and abscess	ADD_MABS
Abscess intestinal	ICD10	K57.21	Diverticulitis of large intestine with perforation and abscess with bleeding	ADD_MABS
Abscess intestinal	ICD10	K57.20	Diverticulitis of large intestine with perforation and abscess without bleeding	ADD_MABS
Abscess intestinal	ICD10	K57.2	Diverticulitis of large intestine with perforation and abscess	ADD_MABS
Abscess intestinal	ICD10	K57.01	Diverticulitis of small intestine with perforation and abscess with bleeding	ADD_MABS
Abscess intestinal	ICD10	K57.00	Diverticulitis of small intestine with perforation and abscess without bleeding	ADD_MABS
Abscess intestinal	ICD10	K57.0	Diverticulitis of small intestine with perforation and abscess	ADD_MABS
Abscess intestinal	ICD10	K51.914	Ulcerative colitis, unspecified with abscess	ADD_MABS
Abscess intestinal	ICD10	K51.814	Other ulcerative colitis with abscess	ADD_MABS
Abscess intestinal	ICD10	K51.514	Left sided colitis with abscess	ADD_MABS
Abscess intestinal	ICD10	K51.414	Inflammatory polyps of colon with abscess	ADD_MABS
Abscess intestinal	ICD10	K51.314	Ulcerative (chronic) rectosigmoiditis with abscess	ADD_MABS
Abscess intestinal	ICD10	K51.214	Ulcerative (chronic) proctitis with abscess	ADD_MABS
Abscess intestinal	ICD10	K51.014	Ulcerative (chronic) pancolitis with abscess	ADD_MABS
Abscess intestinal	ICD10	K50.914	Crohn's disease, unspecified, with abscess	ADD_MABS
Abscess intestinal	ICD10	K50.814	Crohn's disease of both small and large intestine with abscess	ADD_MABS
Abscess intestinal	ICD10	K50.114	Crohn's disease of large intestine with abscess	ADD_MABS
Abscess intestinal	ICD10	K50.014	Crohn's disease of small intestine with abscess	ADD_MABS
Abdominal wall abscess	ICD10	L02.211	Cutaneous abscess of abdominal wall	ADD_MABS
Abdominal sepsis	ICD10	O88.3	Obstetric pyemic and septic embolism	ADD_MABS
Abdominal sepsis	ICD10	O88.319	Pyemic and septic embolism in pregnancy, unspecified trimester	ADD_MABS
Abdominal sepsis	ICD10	O88.313	Pyemic and septic embolism in pregnancy, third trimester	ADD_MABS
Abdominal sepsis	ICD10	O88.312	Pyemic and septic embolism in pregnancy, second trimester	ADD_MABS
Abdominal sepsis	ICD10	O88.311	Pyemic and septic embolism in pregnancy, first trimester	ADD_MABS
Abdominal sepsis	ICD10	O88.33	Pyemic and septic embolism in the puerperium	ADD_MABS
Abdominal sepsis	ICD10	O88.31	Pyemic and septic embolism in pregnancy	ADD_MABS
Abdominal sepsis	ICD10	O88.32	Pyemic and septic embolism in childbirth	ADD_MABS
Abdominal sepsis	ICD10	O07.37	Sepsis following failed attempted termination of pregnancy	ADD_MABS
Abdominal sepsis	ICD10	O04.87	Sepsis following (induced) termination of pregnancy	ADD_MABS
Abdominal sepsis	ICD10	O03.87	Sepsis following complete or unspecified spontaneous abortion	ADD_MABS
Abdominal sepsis	ICD10	O03.37	Sepsis following incomplete spontaneous abortion	ADD_MABS
Abdominal sepsis	ICD10	O86.04	Sepsis following an obstetrical procedure	ADD_MABS
Abdominal infection	ICD10	T86.93	Unspecified transplanted organ and tissue infection	ADD_MABS
Abdominal infection	ICD10	T86.892	Other transplanted tissue infection	ADD_MABS
Abdominal infection	ICD10	T86.852	Intestine transplant infection	ADD_MABS
Abdominal infection	ICD10	T86.43	Liver transplant infection	ADD_MABS
Abdominal infection	ICD10	T86.13	Kidney transplant infection	ADD_MABS
Abdominal infection	ICD10	T85.71XS	Infection and inflammatory reaction due to peritoneal dialysis catheter, sequela	ADD_MABS
Abdominal infection	ICD10	T85.71XD	Infection and inflammatory reaction due to peritoneal dialysis catheter, subsequent encounter	ADD_MABS
Abdominal infection	ICD10	T85.71XA	Infection and inflammatory reaction due to peritoneal dialysis catheter, initial encounter	ADD_MABS
Abdominal infection	ICD10	T85.71	Infection and inflammatory reaction due to peritoneal dialysis catheter	ADD_MABS
Abdominal infection	ICD10	T83.592S	Infection and inflammatory reaction due to indwelling ureteral stent, sequela	ADD_MABS
Abdominal infection	ICD10	T83.592D	Infection and inflammatory reaction due to indwelling ureteral stent, subsequent encounter	ADD_MABS
Abdominal infection	ICD10	T83.592A	Infection and inflammatory reaction due to indwelling ureteral stent, initial encounter	ADD_MABS
Abdominal infection	ICD10	T83.592	Infection and inflammatory reaction due to indwelling ureteral stent	ADD_MABS
Abdominal infection	ICD10	T81.61XS	Aseptic peritonitis due to foreign substance accidentally left during a procedure, sequela	ADD_MABS
Abdominal infection	ICD10	T81.61XD	Aseptic peritonitis due to foreign substance accidentally left during a procedure, subsequent encounter	ADD_MABS
Abdominal infection	ICD10	T81.61XA	Aseptic peritonitis due to foreign substance accidentally left during a procedure, initial encounter	ADD_MABS
Abdominal infection	ICD10	T81.61	Aseptic peritonitis due to foreign substance accidentally left during a procedure	ADD_MABS
Abdominal infection	ICD10	O86.22	Infection of bladder following delivery	ADD_MABS
Abdominal infection	ICD10	O86.21	Infection of kidney following delivery	ADD_MABS
Abdominal infection	ICD10	O23.13	Infections of bladder in pregnancy, third trimester	ADD_MABS
Abdominal infection	ICD10	O23.12	Infections of bladder in pregnancy, second trimester	ADD_MABS
Abdominal infection	ICD10	O23.11	Infections of bladder in pregnancy, first trimester	ADD_MABS
Abdominal infection	ICD10	O23.10	Infections of bladder in pregnancy, unspecified trimester	ADD_MABS
Abdominal infection	ICD10	O23.1	Infections of bladder in pregnancy	ADD_MABS
Abdominal infection	ICD10	O23.03	Infections of kidney in pregnancy, third trimester	ADD_MABS
Abdominal infection	ICD10	O23.02	Infections of kidney in pregnancy, second trimester	ADD_MABS
Abdominal infection	ICD10	O23.01	Infections of kidney in pregnancy, first trimester	ADD_MABS
Abdominal infection	ICD10	O23.00	Infections of kidney in pregnancy, unspecified trimester	ADD_MABS
Abdominal infection	ICD10	O23.0	Infections of kidney in pregnancy	ADD_MABS
Abdominal infection	ICD10	N73.5	Female pelvic peritonitis, unspecified	ADD_MABS
Abdominal infection	ICD10	N73.4	Female chronic pelvic peritonitis	ADD_MABS
Abdominal infection	ICD10	N73.3	Female acute pelvic peritonitis	ADD_MABS
Abdominal infection	ICD10	N73.2	Unspecified parametritis and pelvic cellulitis	ADD_MABS
Abdominal infection	ICD10	N73.1	Chronic parametritis and pelvic cellulitis	ADD_MABS
Abdominal infection	ICD10	N73.0	Acute parametritis and pelvic cellulitis	ADD_MABS
Abdominal infection	ICD10	N15.1	Renal and perinephric abscess	ADD_MABS
Abdominal infection	ICD10	L03.326	Acute lymphangitis of umbilicus	ADD_MABS
Abdominal infection	ICD10	L03.321	Acute lymphangitis of abdominal wall	ADD_MABS
Abdominal infection	ICD10	L03.32	Acute lymphangitis of trunk	ADD_MABS
Abdominal infection	ICD10	L03.319	Cellulitis of trunk, unspecified	ADD_MABS
Abdominal infection	ICD10	L03.316	Cellulitis of umbilicus	ADD_MABS
Abdominal infection	ICD10	L03.311	Cellulitis of abdominal wall	ADD_MABS
Abdominal infection	ICD10	L03.31	Cellulitis of trunk	ADD_MABS
Abdominal infection	ICD10	L03.3	Cellulitis and acute lymphangitis of trunk	ADD_MABS
Abdominal infection	ICD10	L02.219	Cutaneous abscess of trunk, unspecified	ADD_MABS
Abdominal infection	ICD10	L02.216	Cutaneous abscess of umbilicus	ADD_MABS
Abdominal infection	ICD10	L02.211	Cutaneous abscess of abdominal wall	ADD_MABS
Abdominal infection	ICD10	L02.21	Cutaneous abscess of trunk	ADD_MABS
Abdominal infection	ICD10	L02.2	Cutaneous abscess, furuncle and carbuncle of trunk	ADD_MABS
Abdominal infection	ICD10	K94.02	Colostomy infection	ADD_MABS
Abdominal infection	ICD10	K75.0	Abscess of liver	ADD_MABS
Abdominal infection	ICD10	K68.19	Other retroperitoneal abscess	ADD_MABS
Abdominal infection	ICD10	K68.12	Psoas muscle abscess	ADD_MABS
Abdominal infection	ICD10	K68.11	Postprocedural retroperitoneal abscess	ADD_MABS
Abdominal infection	ICD10	K68.1	Retroperitoneal abscess	ADD_MABS
Abdominal infection	ICD10	K67	Disorders of peritoneum in infectious diseases classified elsewhere	ADD_MABS
Abdominal infection	ICD10	K65.9	Peritonitis, unspecified	ADD_MABS
Abdominal infection	ICD10	K65.8	Other peritonitis	ADD_MABS
Abdominal infection	ICD10	K65.2	Spontaneous bacterial peritonitis	ADD_MABS
Abdominal infection	ICD10	K65.1	Peritoneal abscess	ADD_MABS
Abdominal infection	ICD10	K65.0	Generalized (acute) peritonitis	ADD_MABS
Abdominal infection	ICD10	K65	Peritonitis	ADD_MABS
Abdominal infection	ICD10	K63.0	Abscess of intestine	ADD_MABS
Abdominal infection	ICD10	K61.1	Rectal abscess	ADD_MABS
Abdominal infection	ICD10	K61	Abscess of anal and rectal regions	ADD_MABS
Abdominal infection	ICD10	K57.9	Diverticular disease of intestine, part unspecified, without perforation or abscess	ADD_MABS
Abdominal infection	ICD10	K57.81	Diverticulitis of intestine, part unspecified, with perforation and abscess with bleeding	ADD_MABS
Abdominal infection	ICD10	K57.80	Diverticulitis of intestine, part unspecified, with perforation and abscess without bleeding	ADD_MABS
Abdominal infection	ICD10	K57.8	Diverticulitis of intestine, part unspecified, with perforation and abscess	ADD_MABS
Abdominal infection	ICD10	K57.41	Diverticulitis of both small and large intestine with perforation and abscess with bleeding	ADD_MABS
Abdominal infection	ICD10	K57.40	Diverticulitis of both small and large intestine with perforation and abscess without bleeding	ADD_MABS
Abdominal infection	ICD10	K57.4	Diverticulitis of both small and large intestine with perforation and abscess	ADD_MABS
Abdominal infection	ICD10	K57.21	Diverticulitis of large intestine with perforation and abscess with bleeding	ADD_MABS
Abdominal infection	ICD10	K57.20	Diverticulitis of large intestine with perforation and abscess without bleeding	ADD_MABS
Abdominal infection	ICD10	K57.2	Diverticulitis of large intestine with perforation and abscess	ADD_MABS
Abdominal infection	ICD10	K57.01	Diverticulitis of small intestine with perforation and abscess with bleeding	ADD_MABS
Abdominal infection	ICD10	K57.00	Diverticulitis of small intestine with perforation and abscess without bleeding	ADD_MABS
Abdominal infection	ICD10	K57.0	Diverticulitis of small intestine with perforation and abscess	ADD_MABS
Abdominal infection	ICD10	K51.914	Ulcerative colitis, unspecified with abscess	ADD_MABS
Abdominal infection	ICD10	K51.814	Other ulcerative colitis with abscess	ADD_MABS
Abdominal infection	ICD10	K51.514	Left sided colitis with abscess	ADD_MABS
Abdominal infection	ICD10	K51.414	Inflammatory polyps of colon with abscess	ADD_MABS
Abdominal infection	ICD10	K51.314	Ulcerative (chronic) rectosigmoiditis with abscess	ADD_MABS
Abdominal infection	ICD10	K51.214	Ulcerative (chronic) proctitis with abscess	ADD_MABS
Abdominal infection	ICD10	K51.014	Ulcerative (chronic) pancolitis with abscess	ADD_MABS
Abdominal infection	ICD10	K50.914	Crohn's disease, unspecified, with abscess	ADD_MABS
Abdominal infection	ICD10	K50.814	Crohn's disease of both small and large intestine with abscess	ADD_MABS
Abdominal infection	ICD10	K50.114	Crohn's disease of large intestine with abscess	ADD_MABS
Abdominal infection	ICD10	K50.014	Crohn's disease of small intestine with abscess	ADD_MABS
Abdominal infection	ICD10	K37	Unspecified appendicitis	ADD_MABS
Abdominal infection	ICD10	K36	Other appendicitis	ADD_MABS
Abdominal infection	ICD10	K35.9	Acute appendicitis, unspecified�	ADD_MABS
Abdominal infection	ICD10	K35.891	Other acute appendicitis without perforation, with gangrene	ADD_MABS
Abdominal infection	ICD10	K35.890	Other acute appendicitis without perforation or gangrene	ADD_MABS
Abdominal infection	ICD10	K35.89	Other acute appendicitis	ADD_MABS
Abdominal infection	ICD10	K35.80	Unspecified acute appendicitis	ADD_MABS
Abdominal infection	ICD10	K35.8	Other and unspecified acute appendicitis	ADD_MABS
Abdominal infection	ICD10	K35.33	Acute appendicitis with perforation and localized peritonitis, with abscess	ADD_MABS
Abdominal infection	ICD10	K35.32	Acute appendicitis with perforation and localized peritonitis, without abscess	ADD_MABS
Abdominal infection	ICD10	K35.31	Acute appendicitis with localized peritonitis and gangrene, without perforation	ADD_MABS
Abdominal infection	ICD10	K35.30	Acute appendicitis with localized peritonitis, without perforation or gangrene	ADD_MABS
Abdominal infection	ICD10	K35.3	Acute appendicitis with localized peritonitis	ADD_MABS
Abdominal infection	ICD10	K35.21	Acute appendicitis with generalized peritonitis, with abscess	ADD_MABS
Abdominal infection	ICD10	K35.20	Acute appendicitis with generalized peritonitis, without abscess	ADD_MABS
Abdominal infection	ICD10	K35.2	Acute appendicitis with generalized peritonitis	ADD_MABS
Abdominal infection	ICD10	K35.1	Acute appendicitis with peritoneal abscess	ADD_MABS
Abdominal infection	ICD10	K35.0	Acute appendicitis with generalized peritonitis�	ADD_MABS
Abdominal infection	ICD10	K35	Acute appendicitis	ADD_MABS
Abdominal infection	ICD10	D73.3	Abscess of spleen	ADD_MABS
Abdominal infection	ICD10	B67.5	Echinococcus multilocularis infection of liver	ADD_MABS
Abdominal infection	ICD10	B67.0	Echinococcus granulosus infection of liver	ADD_MABS
Abdominal infection	ICD10	A74.81	Chlamydial peritonitis	ADD_MABS
Abdominal infection	ICD10	A54.85	Gonococcal peritonitis	ADD_MABS
Abdominal infection	ICD10	A54.21	Gonococcal infection of kidney and ureter	ADD_MABS
Abdominal infection	ICD10	A18.31	Tuberculous peritonitis	ADD_MABS
Abdominal infection	ICD10	A08.8	Other specified intestinal infections	ADD_MABS
Abdominal infection	ICD10	A08.4	Viral intestinal infection, unspecified	ADD_MABS
Abdominal infection	ICD10	A08	Viral and other specified intestinal infections	ADD_MABS
Abdominal infection	ICD10	A06.4	Amebic liver abscess	ADD_MABS
Abdominal infection	ICD10	A54.1	Gonococcal infection of lower genitourinary tract with periurethral and accessory gland abscess	ADD_MABS
Abdominal infection	ICD10	A04.9	Bacterial intestinal infection, unspecified	ADD_MABS
Abdominal infection	ICD10	A04.8	Other specified bacterial intestinal infections	ADD_MABS
Abdominal infection	ICD10	A04.4	Other intestinal Escherichia coli infections	ADD_MABS
Abdominal infection	ICD10	A04	Other bacterial intestinal infections	ADD_MABS
Abdominal abscess	ICD10	N15.1	Renal and perinephric abscess	ADD_MABS
Abdominal abscess	ICD10	L02.219	Cutaneous abscess of trunk, unspecified	ADD_MABS
Abdominal abscess	ICD10	L02.216	Cutaneous abscess of umbilicus	ADD_MABS
Abdominal abscess	ICD10	L02.211	Cutaneous abscess of abdominal wall	ADD_MABS
Abdominal abscess	ICD10	L02.21	Cutaneous abscess of trunk	ADD_MABS
Abdominal abscess	ICD10	L02.2	Cutaneous abscess, furuncle and carbuncle of trunk	ADD_MABS
Abdominal abscess	ICD10	K75.0	Abscess of liver	ADD_MABS
Abdominal abscess	ICD10	K68.19	Other retroperitoneal abscess	ADD_MABS
Abdominal abscess	ICD10	K68.12	Psoas muscle abscess	ADD_MABS
Abdominal abscess	ICD10	K68.11	Postprocedural retroperitoneal abscess	ADD_MABS
Abdominal abscess	ICD10	K68.1	Retroperitoneal abscess	ADD_MABS
Abdominal abscess	ICD10	K65.1	Peritoneal abscess	ADD_MABS
Abdominal abscess	ICD10	K63.0	Abscess of intestine	ADD_MABS
Abdominal abscess	ICD10	K61.1	Rectal abscess	ADD_MABS
Abdominal abscess	ICD10	K61	Abscess of anal and rectal regions	ADD_MABS
Abdominal abscess	ICD10	K57.9	Diverticular disease of intestine, part unspecified, without perforation or abscess	ADD_MABS
Abdominal abscess	ICD10	K57.81	Diverticulitis of intestine, part unspecified, with perforation and abscess with bleeding	ADD_MABS
Abdominal abscess	ICD10	K57.80	Diverticulitis of intestine, part unspecified, with perforation and abscess without bleeding	ADD_MABS
Abdominal abscess	ICD10	K57.8	Diverticulitis of intestine, part unspecified, with perforation and abscess	ADD_MABS
Abdominal abscess	ICD10	K57.41	Diverticulitis of both small and large intestine with perforation and abscess with bleeding	ADD_MABS
Abdominal abscess	ICD10	K57.40	Diverticulitis of both small and large intestine with perforation and abscess without bleeding	ADD_MABS
Abdominal abscess	ICD10	K57.4	Diverticulitis of both small and large intestine with perforation and abscess	ADD_MABS
Abdominal abscess	ICD10	K57.21	Diverticulitis of large intestine with perforation and abscess with bleeding	ADD_MABS
Abdominal abscess	ICD10	K57.20	Diverticulitis of large intestine with perforation and abscess without bleeding	ADD_MABS
Abdominal abscess	ICD10	K57.2	Diverticulitis of large intestine with perforation and abscess	ADD_MABS
Abdominal abscess	ICD10	K57.01	Diverticulitis of small intestine with perforation and abscess with bleeding	ADD_MABS
Abdominal abscess	ICD10	K57.00	Diverticulitis of small intestine with perforation and abscess without bleeding	ADD_MABS
Abdominal abscess	ICD10	K57.0	Diverticulitis of small intestine with perforation and abscess	ADD_MABS
Abdominal abscess	ICD10	K51.914	Ulcerative colitis, unspecified with abscess	ADD_MABS
Abdominal abscess	ICD10	K51.814	Other ulcerative colitis with abscess	ADD_MABS
Abdominal abscess	ICD10	K51.514	Left sided colitis with abscess	ADD_MABS
Abdominal abscess	ICD10	K51.414	Inflammatory polyps of colon with abscess	ADD_MABS
Abdominal abscess	ICD10	K51.314	Ulcerative (chronic) rectosigmoiditis with abscess	ADD_MABS
Abdominal abscess	ICD10	K51.214	Ulcerative (chronic) proctitis with abscess	ADD_MABS
Abdominal abscess	ICD10	K51.014	Ulcerative (chronic) pancolitis with abscess	ADD_MABS
Abdominal abscess	ICD10	K50.914	Crohn's disease, unspecified, with abscess	ADD_MABS
Abdominal abscess	ICD10	K50.814	Crohn's disease of both small and large intestine with abscess	ADD_MABS
Abdominal abscess	ICD10	K50.114	Crohn's disease of large intestine with abscess	ADD_MABS
Abdominal abscess	ICD10	K50.014	Crohn's disease of small intestine with abscess	ADD_MABS
Abdominal abscess	ICD10	K35.33	Acute appendicitis with perforation and localized peritonitis, with abscess	ADD_MABS
Abdominal abscess	ICD10	K35.21	Acute appendicitis with generalized peritonitis, with abscess	ADD_MABS
Abdominal abscess	ICD10	K35.1	Acute appendicitis with peritoneal abscess	ADD_MABS
Abdominal abscess	ICD10	D73.3	Abscess of spleen	ADD_MABS
Abdominal abscess	ICD10	A06.4	Amebic liver abscess	ADD_MABS
Abdominal abscess	ICD10	A54.1	Gonococcal infection of lower genitourinary tract with periurethral and accessory gland abscess	ADD_MABS
Beta haemolytic streptococcal infection	ICD10	A49.1	Streptococcal infection, unspecified site	ADD_MABS
Cytomegalovirus chorioretinitis	ICD10	B25.9	Cytomegaloviral disease, unspecified	ADD_MABS
Disseminated tuberculosis	ICD10	B90.0	Sequelae of central nervous system tuberculosis	ADD_MABS
Disseminated tuberculosis	ICD10	B90.1	Sequelae of genitourinary tuberculosis	ADD_MABS
Disseminated tuberculosis	ICD10	B90.8	Sequelae of tuberculosis of other organs	ADD_MABS
Disseminated tuberculosis	ICD10	B90.2	Sequelae of tuberculosis of bones and joints	ADD_MABS
Disseminated tuberculosis	ICD10	A18.09	Other musculoskeletal tuberculosis	ADD_MABS
Disseminated tuberculosis	ICD10	A17.8	Other tuberculosis of nervous system	ADD_MABS
Disseminated tuberculosis	ICD10	A17.89	Other tuberculosis of nervous system	ADD_MABS
Disseminated tuberculosis	ICD10	A18.59	Other tuberculosis of eye	ADD_MABS
Disseminated tuberculosis	ICD10	A18.39	Retroperitoneal tuberculosis	ADD_MABS
Disseminated tuberculosis	ICD10	A18.83	Tuberculosis of digestive tract organs, not elsewhere classified	ADD_MABS
Disseminated tuberculosis	ICD10	A18.15	Tuberculosis of other male genital organs	ADD_MABS
Disseminated tuberculosis	ICD10	A18.18	Tuberculosis of other female genital organs	ADD_MABS
Disseminated tuberculosis	ICD10	A18.3	Tuberculosis of intestines, peritoneum and mesenteric glands	ADD_MABS
Disseminated tuberculosis	ICD10	A18.4	Tuberculosis of skin and subcutaneous tissue	ADD_MABS
Disseminated tuberculosis	ICD10	A18.13	Tuberculosis of other urinary organs	ADD_MABS
Disseminated tuberculosis	ICD10	A18.8	Tuberculosis of other specified organs	ADD_MABS
Disseminated tuberculosis	ICD10	A18.82	Tuberculosis of other endocrine glands	ADD_MABS
Disseminated tuberculosis	ICD10	A17.9	Tuberculosis of nervous system, unspecified	ADD_MABS
Disseminated tuberculosis	ICD10	A15.5	Tuberculosis of larynx, trachea and bronchus	ADD_MABS
Disseminated tuberculosis	ICD10	A15.4	Tuberculosis of intrathoracic lymph nodes	ADD_MABS
Disseminated tuberculosis	ICD10	A18.10	Tuberculosis of genitourinary system, unspecified	ADD_MABS
Disseminated tuberculosis	ICD10	A18.81	Tuberculosis of thyroid gland	ADD_MABS
Disseminated tuberculosis	ICD10	A18.89	Tuberculosis of other sites	ADD_MABS
Disseminated tuberculosis	ICD10	A18	Tuberculosis of other organs	ADD_MABS
Disseminated tuberculosis	ICD10	A18.03	Tuberculosis of other bones	ADD_MABS
Disseminated tuberculosis	ICD10	A17	Tuberculosis of nervous system	ADD_MABS
Disseminated tuberculosis	ICD10	A18.11	Tuberculosis of kidney and ureter	ADD_MABS
Disseminated tuberculosis	ICD10	A18.6	Tuberculosis of (inner) (middle) ear	ADD_MABS
Disseminated tuberculosis	ICD10	A18.1	Tuberculosis of genitourinary system	ADD_MABS
Disseminated tuberculosis	ICD10	A18.50	Tuberculosis of eye, unspecified	ADD_MABS
Disseminated tuberculosis	ICD10	A18.0	Tuberculosis of bones and joints	ADD_MABS
Disseminated tuberculosis	ICD10	A18.7	Tuberculosis of adrenal glands	ADD_MABS
Disseminated tuberculosis	ICD10	A18.85	Tuberculosis of spleen	ADD_MABS
Disseminated tuberculosis	ICD10	A18.01	Tuberculosis of spine	ADD_MABS
Disseminated tuberculosis	ICD10	A18.14	Tuberculosis of prostate	ADD_MABS
Disseminated tuberculosis	ICD10	A18.84	Tuberculosis of heart	ADD_MABS
Disseminated tuberculosis	ICD10	A18.5	Tuberculosis of eye	ADD_MABS
Disseminated tuberculosis	ICD10	A18.16	Tuberculosis of cervix	ADD_MABS
Disseminated tuberculosis	ICD10	A18.12	Tuberculosis of bladder	ADD_MABS
Bacterial abscess central nervous system	ICD10	B90.0	Sequelae of central nervous system tuberculosis	ADD_MABS
Bacterial abscess central nervous system	ICD10	A54.82	Gonococcal brain abscess	ADD_MABS
Perineal abscess	ICD10	L02.215	Cutaneous abscess of perineum	ADD_MABS
Respiratory tract infection fungal	ICD10	B37.1	Pulmonary candidiasis	ADD_MABS
Bone tuberculosis	ICD10	B90.2	Sequelae of tuberculosis of bones and joints	ADD_MABS
Bone tuberculosis	ICD10	A18.03	Tuberculosis of other bones	ADD_MABS
Bone tuberculosis	ICD10	A18.0	Tuberculosis of bones and joints	ADD_MABS
Pasteurella infection	ICD10	A28.0	Pasteurellosis	ADD_MABS
Acinetobacter	ICD10	U81.51	Multidrug-resistant Acinetobacter baumannii group 4MRGN	ADD_MABS
Pseudomonal bacteraemia	ICD10	B96.5	Pseudomonas bacteremia	ADD_MABS
Renal Absess	ICD10	N15.1	renal and perinephric abscess	ADD_MABS
Renal cyst infection	ICD10	N28.1	Cyst of kidney, acquired	ADD_MABS
Salmonella bacteraemia	ICD10	A02.9	Salmonella infection, unspecified	ADD_MABS
Spleen tuberculosis	ICD10	A18.85	Tuberculosis of spleen	ADD_MABS
Bacterial myositis	ICD10	M60.009	Infective myositis, unspecified site	ADD_MABS
Bacillus	ICD10	A05.4	Foodborne Bacillus cereus intoxication	ADD_MABS
Babesiosis	ICD10	B60.09	Other babesiosis	ADD_MABS
Babesiosis	ICD10	B60.01	Babesiosis due to Babesia microti	ADD_MABS
Babesiosis	ICD10	B60.02	Babesiosis due to Babesia duncani	ADD_MABS
Babesiosis	ICD10	B60.03	Babesiosis due to Babesia divergens	ADD_MABS
Babesiosis	ICD10	B60.00	Babesiosis, unspecified	ADD_MABS
Babesiosis	ICD10	B60.0	Babesiosis	ADD_MABS
Anal fistula infection	ICD10	K60	Fissure and fistula of anal and rectal regions	ADD_MABS
Anal fistula infection	ICD10	K60.4	Rectal fistula	ADD_MABS
Anal fistula infection	ICD10	K60.5	Anorectal fistula	ADD_MABS
Anal fistula infection	ICD10	K60.3	Anal fistula	ADD_MABS
Pyoderma	ICD10	L08.81	Pyoderma vegetans	ADD_MABS
Pyoderma	ICD10	L88	Pyoderma gangrenosum	ADD_MABS
Pyoderma	ICD10	L08.0	Pyoderma	ADD_MABS
Anal abscess	ICD10	K61.1	Rectal abscess	ADD_MABS
Anal abscess	ICD10	K61.4	Intrasphincteric abscess	ADD_MABS
Anal abscess	ICD10	K61.31	Horseshoe abscess	ADD_MABS
Anal abscess	ICD10	K61.0	Anal abscess	ADD_MABS
Anal abscess	ICD10	K61.2	Anorectal abscess	ADD_MABS
Medical device site joint infection	ICD10	T84.59XS	Infection and inflammatory reaction due to other internal joint prosthesis, sequela	ADD_MABS
Medical device site joint infection	ICD10	T84.59XD	Infection and inflammatory reaction due to other internal joint prosthesis, subsequent encounter	ADD_MABS
Medical device site joint infection	ICD10	T84.59XA	Infection and inflammatory reaction due to other internal joint prosthesis, initial encounter	ADD_MABS
Medical device site joint infection	ICD10	T84.59	Infection and inflammatory reaction due to other internal joint prosthesis	ADD_MABS
Medical device site joint infection	ICD10	T84.54XS	Infection and inflammatory reaction due to internal left knee prosthesis, sequela	ADD_MABS
Medical device site joint infection	ICD10	T84.54XD	Infection and inflammatory reaction due to internal left knee prosthesis, subsequent encounter	ADD_MABS
Medical device site joint infection	ICD10	T84.54XA	Infection and inflammatory reaction due to internal left knee prosthesis, initial encounter	ADD_MABS
Medical device site joint infection	ICD10	T84.54	Infection and inflammatory reaction due to internal left knee prosthesis	ADD_MABS
Medical device site joint infection	ICD10	T84.53XS	Infection and inflammatory reaction due to internal right knee prosthesis, sequela	ADD_MABS
Medical device site joint infection	ICD10	T84.53XD	Infection and inflammatory reaction due to internal right knee prosthesis, subsequent encounter	ADD_MABS
Medical device site joint infection	ICD10	T84.53XA	Infection and inflammatory reaction due to internal right knee prosthesis, initial encounter	ADD_MABS
Medical device site joint infection	ICD10	T84.53	Infection and inflammatory reaction due to internal right knee prosthesis	ADD_MABS
Medical device site joint infection	ICD10	T84.52XS	Infection and inflammatory reaction due to internal left hip prosthesis, sequela	ADD_MABS
Medical device site joint infection	ICD10	T84.52XD	Infection and inflammatory reaction due to internal left hip prosthesis, subsequent encounter	ADD_MABS
Medical device site joint infection	ICD10	T84.52XA	Infection and inflammatory reaction due to internal left hip prosthesis, initial encounter	ADD_MABS
Medical device site joint infection	ICD10	T84.52	Infection and inflammatory reaction due to internal left hip prosthesis	ADD_MABS
Medical device site joint infection	ICD10	T84.51XS	Infection and inflammatory reaction due to internal right hip prosthesis, sequela	ADD_MABS
Medical device site joint infection	ICD10	T84.51XD	Infection and inflammatory reaction due to internal right hip prosthesis, subsequent encounter	ADD_MABS
Medical device site joint infection	ICD10	T84.51XA	Infection and inflammatory reaction due to internal right hip prosthesis, initial encounter	ADD_MABS
Medical device site joint infection	ICD10	T84.51	Infection and inflammatory reaction due to internal right hip prosthesis	ADD_MABS
Medical device site joint infection	ICD10	T84.50XS	Infection and inflammatory reaction due to unspecified internal joint prosthesis, sequela	ADD_MABS
Medical device site joint infection	ICD10	T84.50XD	Infection and inflammatory reaction due to unspecified internal joint prosthesis, subsequent encounter	ADD_MABS
Medical device site joint infection	ICD10	T84.50XA	Infection and inflammatory reaction due to unspecified internal joint prosthesis, initial encounter	ADD_MABS
Medical device site joint infection	ICD10	T84.50	Infection and inflammatory reaction due to unspecified internal joint prosthesis	ADD_MABS
Medical device site joint infection	ICD10	T84.5	Infection and inflammatory reaction due to internal joint prosthesis	ADD_MABS
Herpes simplex meningoencephalitis	ICD10	B94.1	Sequelae of viral encephalitis	ADD_MABS
Herpes simplex meningoencephalitis	ICD10	B10.09	Other human herpesvirus encephalitis	ADD_MABS
Herpes simplex meningoencephalitis	ICD10	B10.01	Human herpesvirus 6 encephalitis	ADD_MABS
Herpes simplex meningoencephalitis	ICD10	B10.0	Other human herpesvirus encephalitis	ADD_MABS
Herpes simplex meningoencephalitis	ICD10	B00.4	Herpesviral encephalitis	ADD_MABS
Herpes simplex meningoencephalitis	ICD10	A86	Unspecified viral encephalitis	ADD_MABS
Herpes simplex meningoencephalitis	ICD10	A85.8	Other specified viral encephalitis	ADD_MABS
Herpes simplex meningoencephalitis	ICD10	A85	Other viral encephalitis, not elsewhere classified	ADD_MABS
Herpes simplex hepatitis	ICD10	B00.81	Herpesviral hepatitis	ADD_MABS
Clostridium difficile colitis	ICD10	A09	Infectious gastroenteritis and colitis, unspecified	ADD_MABS
Clostridium difficile colitis	ICD10	A04.72	Enterocolitis due to Clostridium difficile, not specified as recurrent	ADD_MABS
Clostridium difficile colitis	ICD10	A04.71	Enterocolitis due to Clostridium difficile, recurrent	ADD_MABS
Clostridium difficile colitis	ICD10	A04.7	Enterocolitis due to Clostridium difficile	ADD_MABS
Candida pneumonia	ICD10	J18.9	Pneumonia, unspecified organism	ADD_MABS
Candida pneumonia	ICD10	J16.8	Pneumonia due to other specified infectious organisms	ADD_MABS
Candida pneumonia	ICD10	B37.1	Pulmonary candidiasis	ADD_MABS
Bronchopulmonary aspergillosis	ICD10	J67.4	Maltworker's lung	ADD_MABS
Bronchopulmonary aspergillosis	ICD10	B44.81	Allergic bronchopulmonary aspergillosis	ADD_MABS
Bronchopulmonary aspergillosis	ICD10	B44.7	Disseminated aspergillosis	ADD_MABS
Bronchopulmonary aspergillosis	ICD10	B44.1	Other pulmonary aspergillosis	ADD_MABS
Bronchopulmonary aspergillosis	ICD10	B44.0	Invasive pulmonary aspergillosis	ADD_MABS
Brain abscess	ICD10	G07	Intracranial and intrapsinal abscess and granuloma in diseases classified elsewhere	ADD_MABS
Brain abscess	ICD10	G06.0	Intracranial abscess and granuloma	ADD_MABS
Brain abscess	ICD10	G06	Intracranial and intraspinal abscess and granuloma	ADD_MABS
Brain abscess	ICD10	B43.1	Pheomycotic brain abscess	ADD_MABS
Brain abscess	ICD10	A54.82	Gonococcal brain abscess	ADD_MABS
Brain abscess	ICD10	A17.81	Tuberculoma of brain and spinal cord	ADD_MABS
Brain abscess	ICD10	A06.6	Amebic brain abscess	ADD_MABS
Bronchitis bacterial	ICD10	J68.0	Bronchitis and pneumonitis due to chemicals, gases, fumes and vapors	ADD_MABS
Bronchitis bacterial	ICD10	J42	Unspecified chronic bronchitis	ADD_MABS
Bronchitis bacterial	ICD10	J41.8	Mixed simple and mucopurulent chronic bronchitis	ADD_MABS
Bronchitis bacterial	ICD10	J41.1	Mucopurulent chronic bronchitis	ADD_MABS
Bronchitis bacterial	ICD10	J41.0	Simple chronic bronchitis	ADD_MABS
Bronchitis bacterial	ICD10	J41	Simple and mucopurulent chronic bronchitis	ADD_MABS
Bronchitis bacterial	ICD10	J40	Bronchitis, not specified as acute or chronic	ADD_MABS
Bronchitis bacterial	ICD10	J20.9	Acute bronchitis, unspecified	ADD_MABS
Bronchitis bacterial	ICD10	J20.8	Acute bronchitis due to other specified organisms	ADD_MABS
Bronchitis bacterial	ICD10	J20.2	Acute bronchitis due to streptococcus	ADD_MABS
Bronchitis bacterial	ICD10	J20.1	Acute bronchitis due to Hemophilus influenzae	ADD_MABS
Bronchitis bacterial	ICD10	J20.0	Acute bronchitis due to Mycoplasma pneumoniae	ADD_MABS
Bronchitis bacterial	ICD10	J20	Acute bronchitis	ADD_MABS
Campylobacter gastroenteritis	ICD10	A09	Infectious gastroenteritis and colitis, unspecified	ADD_MABS
Campylobacter gastroenteritis	ICD10	A04.5	Campylobacter enteritis	ADD_MABS
Bronchiolitis	ICD10	J21.9	Acute bronchiolitis, unspecified	ADD_MABS
Bronchiolitis	ICD10	J21.8	Acute bronchiolitis due to other specified organisms	ADD_MABS
Bronchiolitis	ICD10	J84.115	Respiratory bronchiolitis interstitial lung disease	ADD_MABS
Bronchiolitis	ICD10	J21.1	Acute bronchiolitis due to human metapneumovirus	ADD_MABS
Bronchiolitis	ICD10	J21.0	Acute bronchiolitis due to respiratory syncytial virus	ADD_MABS
Bronchiolitis	ICD10	J21	Acute bronchiolitis	ADD_MABS
Borrelia infection	ICD10	A69.22	Other neurologic disorders in Lyme disease	ADD_MABS
Borrelia infection	ICD10	A69.29	Other conditions associated with Lyme disease	ADD_MABS
Borrelia infection	ICD10	A69.21	Meningitis due to Lyme disease	ADD_MABS
Borrelia infection	ICD10	A69.20	Lyme disease, unspecified	ADD_MABS
Borrelia infection	ICD10	A69.2	Lyme disease	ADD_MABS
Borrelia infection	ICD10	A68.1	Tick-borne relapsing fever	ADD_MABS
Bone abscess	ICD10	T86.832	Bone graft infection	ADD_MABS
Bone abscess	ICD10	T86.03	Bone marrow transplant infection	ADD_MABS
Bone abscess	ICD10	M86.569	Other chronic hematogenous osteomyelitis, unspecified tibia and fibula	ADD_MABS
Bone abscess	ICD10	M86.539	Other chronic hematogenous osteomyelitis, unspecified radius and ulna	ADD_MABS
Bone abscess	ICD10	M86.579	Other chronic hematogenous osteomyelitis, unspecified ankle and foot	ADD_MABS
Bone abscess	ICD10	M86.561	Other chronic hematogenous osteomyelitis, right tibia and fibula	ADD_MABS
Bone abscess	ICD10	M86.531	Other chronic hematogenous osteomyelitis, right radius and ulna	ADD_MABS
Bone abscess	ICD10	M86.571	Other chronic hematogenous osteomyelitis, right ankle and foot	ADD_MABS
Bone abscess	ICD10	M86.562	Other chronic hematogenous osteomyelitis, left tibia and fibula	ADD_MABS
Bone abscess	ICD10	M86.532	Other chronic hematogenous osteomyelitis, left radius and ulna	ADD_MABS
Bone abscess	ICD10	M86.572	Other chronic hematogenous osteomyelitis, left ankle and foot	ADD_MABS
Bone abscess	ICD10	M86.50	Other chronic hematogenous osteomyelitis, unspecified site	ADD_MABS
Bone abscess	ICD10	M86.519	Other chronic hematogenous osteomyelitis, unspecified shoulder	ADD_MABS
Bone abscess	ICD10	M86.529	Other chronic hematogenous osteomyelitis, unspecified humerus	ADD_MABS
Bone abscess	ICD10	M86.549	Other chronic hematogenous osteomyelitis, unspecified hand	ADD_MABS
Bone abscess	ICD10	M86.559	Other chronic hematogenous osteomyelitis, unspecified femur	ADD_MABS
Bone abscess	ICD10	M86.56	Other chronic hematogenous osteomyelitis, tibia and fibula	ADD_MABS
Bone abscess	ICD10	M86.511	Other chronic hematogenous osteomyelitis, right shoulder	ADD_MABS
Bone abscess	ICD10	M86.521	Other chronic hematogenous osteomyelitis, right humerus	ADD_MABS
Bone abscess	ICD10	M86.541	Other chronic hematogenous osteomyelitis, right hand	ADD_MABS
Bone abscess	ICD10	M86.551	Other chronic hematogenous osteomyelitis, right femur	ADD_MABS
Bone abscess	ICD10	M86.53	Other chronic hematogenous osteomyelitis, radius and ulna	ADD_MABS
Bone abscess	ICD10	M86.58	Other chronic hematogenous osteomyelitis, other site	ADD_MABS
Bone abscess	ICD10	M86.59	Other chronic hematogenous osteomyelitis, multiple sites	ADD_MABS
Bone abscess	ICD10	M86.512	Other chronic hematogenous osteomyelitis, left shoulder	ADD_MABS
Bone abscess	ICD10	M86.522	Other chronic hematogenous osteomyelitis, left humerus	ADD_MABS
Bone abscess	ICD10	M86.542	Other chronic hematogenous osteomyelitis, left hand	ADD_MABS
Bone abscess	ICD10	M86.552	Other chronic hematogenous osteomyelitis, left femur	ADD_MABS
Bone abscess	ICD10	M86.57	Other chronic hematogenous osteomyelitis, ankle and foot	ADD_MABS
Bone abscess	ICD10	M86.51	Other chronic hematogenous osteomyelitis, shoulder	ADD_MABS
Bone abscess	ICD10	M86.52	Other chronic hematogenous osteomyelitis, humerus	ADD_MABS
Bone abscess	ICD10	M86.54	Other chronic hematogenous osteomyelitis, hand	ADD_MABS
Bone abscess	ICD10	M86.55	Other chronic hematogenous osteomyelitis, femur	ADD_MABS
Bone abscess	ICD10	M86.5	Other chronic hematogenous osteomyelitis	ADD_MABS
Bone abscess	ICD10	M86.669	Other chronic osteomyelitis, unspecified tibia and fibula	ADD_MABS
Bone abscess	ICD10	M86.639	Other chronic osteomyelitis, unspecified radius and ulna	ADD_MABS
Bone abscess	ICD10	M86.679	Other chronic osteomyelitis, unspecified ankle and foot	ADD_MABS
Bone abscess	ICD10	M86.661	Other chronic osteomyelitis, right tibia and fibula	ADD_MABS
Bone abscess	ICD10	M86.631	Other chronic osteomyelitis, right radius and ulna	ADD_MABS
Bone abscess	ICD10	M86.671	Other chronic osteomyelitis, right ankle and foot	ADD_MABS
Bone abscess	ICD10	M86.662	Other chronic osteomyelitis, left tibia and fibula	ADD_MABS
Bone abscess	ICD10	M86.632	Other chronic osteomyelitis, left radius and ulna	ADD_MABS
Bone abscess	ICD10	M86.672	Other chronic osteomyelitis, left ankle and foot	ADD_MABS
Bone abscess	ICD10	M86.169	Other acute osteomyelitis, unspecified tibia and fibula	ADD_MABS
Bone abscess	ICD10	M86.139	Other acute osteomyelitis, unspecified radius and ulna	ADD_MABS
Bone abscess	ICD10	M86.179	Other acute osteomyelitis, unspecified ankle and foot	ADD_MABS
Bone abscess	ICD10	M86.161	Other acute osteomyelitis, right tibia and fibula	ADD_MABS
Bone abscess	ICD10	M86.131	Other acute osteomyelitis, right radius and ulna	ADD_MABS
Bone abscess	ICD10	M86.171	Other acute osteomyelitis, right ankle and foot	ADD_MABS
Bone abscess	ICD10	M86.162	Other acute osteomyelitis, left tibia and fibula	ADD_MABS
Bone abscess	ICD10	M86.132	Other acute osteomyelitis, left radius and ulna	ADD_MABS
Bone abscess	ICD10	M86.172	Other acute osteomyelitis, left ankle and foot	ADD_MABS
Bone abscess	ICD10	M86.369	Chronic multifocal osteomyelitis, unspecified tibia and fibula	ADD_MABS
Bone abscess	ICD10	M86.339	Chronic multifocal osteomyelitis, unspecified radius and ulna	ADD_MABS
Bone abscess	ICD10	M86.379	Chronic multifocal osteomyelitis, unspecified ankle and foot	ADD_MABS
Bone abscess	ICD10	M86.361	Chronic multifocal osteomyelitis, right tibia and fibula	ADD_MABS
Bone abscess	ICD10	M86.331	Chronic multifocal osteomyelitis, right radius and ulna	ADD_MABS
Bone abscess	ICD10	M86.371	Chronic multifocal osteomyelitis, right ankle and foot	ADD_MABS
Bone abscess	ICD10	M86.362	Chronic multifocal osteomyelitis, left tibia and fibula	ADD_MABS
Bone abscess	ICD10	M86.332	Chronic multifocal osteomyelitis, left radius and ulna	ADD_MABS
Bone abscess	ICD10	M86.372	Chronic multifocal osteomyelitis, left ankle and foot	ADD_MABS
Bone abscess	ICD10	M86.069	Acute hematogenous osteomyelitis, unspecified tibia and fibula	ADD_MABS
Bone abscess	ICD10	M86.039	Acute hematogenous osteomyelitis, unspecified radius and ulna	ADD_MABS
Bone abscess	ICD10	M86.079	Acute hematogenous osteomyelitis, unspecified ankle and foot	ADD_MABS
Bone abscess	ICD10	M86.061	Acute hematogenous osteomyelitis, right tibia and fibula	ADD_MABS
Bone abscess	ICD10	M86.031	Acute hematogenous osteomyelitis, right radius and ulna	ADD_MABS
Bone abscess	ICD10	M86.071	Acute hematogenous osteomyelitis, right ankle and foot	ADD_MABS
Bone abscess	ICD10	M86.062	Acute hematogenous osteomyelitis, left tibia and fibula	ADD_MABS
Bone abscess	ICD10	M86.032	Acute hematogenous osteomyelitis, left radius and ulna	ADD_MABS
Bone abscess	ICD10	M86.072	Acute hematogenous osteomyelitis, left ankle and foot	ADD_MABS
Bone abscess	ICD10	M86.659	Other chronic osteomyelitis, unspecified thigh	ADD_MABS
Bone abscess	ICD10	M86.60	Other chronic osteomyelitis, unspecified site	ADD_MABS
Bone abscess	ICD10	M86.619	Other chronic osteomyelitis, unspecified shoulder	ADD_MABS
Bone abscess	ICD10	M86.629	Other chronic osteomyelitis, unspecified humerus	ADD_MABS
Bone abscess	ICD10	M86.649	Other chronic osteomyelitis, unspecified hand	ADD_MABS
Bone abscess	ICD10	M86.66	Other chronic osteomyelitis, tibia and fibula	ADD_MABS
Bone abscess	ICD10	M86.651	Other chronic osteomyelitis, right thigh	ADD_MABS
Bone abscess	ICD10	M86.611	Other chronic osteomyelitis, right shoulder	ADD_MABS
Bone abscess	ICD10	M86.621	Other chronic osteomyelitis, right humerus	ADD_MABS
Bone abscess	ICD10	M86.641	Other chronic osteomyelitis, right hand	ADD_MABS
Bone abscess	ICD10	M86.63	Other chronic osteomyelitis, radius and ulna	ADD_MABS
Bone abscess	ICD10	M86.68	Other chronic osteomyelitis, other site	ADD_MABS
Bone abscess	ICD10	M86.69	Other chronic osteomyelitis, multiple sites	ADD_MABS
Bone abscess	ICD10	M86.652	Other chronic osteomyelitis, left thigh	ADD_MABS
Bone abscess	ICD10	M86.612	Other chronic osteomyelitis, left shoulder	ADD_MABS
Bone abscess	ICD10	M86.622	Other chronic osteomyelitis, left humerus	ADD_MABS
Bone abscess	ICD10	M86.642	Other chronic osteomyelitis, left hand	ADD_MABS
Bone abscess	ICD10	M86.67	Other chronic osteomyelitis, ankle and foot	ADD_MABS
Bone abscess	ICD10	M86.10	Other acute osteomyelitis, unspecified site	ADD_MABS
Bone abscess	ICD10	M86.119	Other acute osteomyelitis, unspecified shoulder	ADD_MABS
Bone abscess	ICD10	M86.129	Other acute osteomyelitis, unspecified humerus	ADD_MABS
Bone abscess	ICD10	M86.149	Other acute osteomyelitis, unspecified hand	ADD_MABS
Bone abscess	ICD10	M86.159	Other acute osteomyelitis, unspecified femur	ADD_MABS
Bone abscess	ICD10	M86.16	Other acute osteomyelitis, tibia and fibula	ADD_MABS
Bone abscess	ICD10	M86.111	Other acute osteomyelitis, right shoulder	ADD_MABS
Bone abscess	ICD10	M86.121	Other acute osteomyelitis, right humerus	ADD_MABS
Bone abscess	ICD10	M86.141	Other acute osteomyelitis, right hand	ADD_MABS
Bone abscess	ICD10	M86.151	Other acute osteomyelitis, right femur	ADD_MABS
Bone abscess	ICD10	M86.13	Other acute osteomyelitis, radius and ulna	ADD_MABS
Bone abscess	ICD10	M86.18	Other acute osteomyelitis, other site	ADD_MABS
Bone abscess	ICD10	M86.19	Other acute osteomyelitis, multiple sites	ADD_MABS
Bone abscess	ICD10	M86.112	Other acute osteomyelitis, left shoulder	ADD_MABS
Bone abscess	ICD10	M86.122	Other acute osteomyelitis, left humerus	ADD_MABS
Bone abscess	ICD10	M86.142	Other acute osteomyelitis, left hand	ADD_MABS
Bone abscess	ICD10	M86.152	Other acute osteomyelitis, left femur	ADD_MABS
Bone abscess	ICD10	M86.17	Other acute osteomyelitis, ankle and foot	ADD_MABS
Bone abscess	ICD10	M86.30	Chronic multifocal osteomyelitis, unspecified site	ADD_MABS
Bone abscess	ICD10	M86.319	Chronic multifocal osteomyelitis, unspecified shoulder	ADD_MABS
Bone abscess	ICD10	M86.329	Chronic multifocal osteomyelitis, unspecified humerus	ADD_MABS
Bone abscess	ICD10	M86.349	Chronic multifocal osteomyelitis, unspecified hand	ADD_MABS
Bone abscess	ICD10	M86.359	Chronic multifocal osteomyelitis, unspecified femur	ADD_MABS
Bone abscess	ICD10	M86.36	Chronic multifocal osteomyelitis, tibia and fibula	ADD_MABS
Bone abscess	ICD10	M86.311	Chronic multifocal osteomyelitis, right shoulder	ADD_MABS
Bone abscess	ICD10	M86.321	Chronic multifocal osteomyelitis, right humerus	ADD_MABS
Bone abscess	ICD10	M86.341	Chronic multifocal osteomyelitis, right hand	ADD_MABS
Bone abscess	ICD10	M86.351	Chronic multifocal osteomyelitis, right femur	ADD_MABS
Bone abscess	ICD10	M86.33	Chronic multifocal osteomyelitis, radius and ulna	ADD_MABS
Bone abscess	ICD10	M86.38	Chronic multifocal osteomyelitis, other site	ADD_MABS
Bone abscess	ICD10	M86.39	Chronic multifocal osteomyelitis, multiple sites	ADD_MABS
Bone abscess	ICD10	M86.312	Chronic multifocal osteomyelitis, left shoulder	ADD_MABS
Bone abscess	ICD10	M86.322	Chronic multifocal osteomyelitis, left humerus	ADD_MABS
Bone abscess	ICD10	M86.342	Chronic multifocal osteomyelitis, left hand	ADD_MABS
Bone abscess	ICD10	M86.352	Chronic multifocal osteomyelitis, left femur	ADD_MABS
Bone abscess	ICD10	M86.37	Chronic multifocal osteomyelitis, ankle and foot	ADD_MABS
Bone abscess	ICD10	M86.00	Acute hematogenous osteomyelitis, unspecified site	ADD_MABS
Bone abscess	ICD10	M86.019	Acute hematogenous osteomyelitis, unspecified shoulder	ADD_MABS
Bone abscess	ICD10	M86.029	Acute hematogenous osteomyelitis, unspecified humerus	ADD_MABS
Bone abscess	ICD10	M86.049	Acute hematogenous osteomyelitis, unspecified hand	ADD_MABS
Bone abscess	ICD10	M86.059	Acute hematogenous osteomyelitis, unspecified femur	ADD_MABS
Bone abscess	ICD10	M86.06	Acute hematogenous osteomyelitis, tibia and fibula	ADD_MABS
Bone abscess	ICD10	M86.011	Acute hematogenous osteomyelitis, right shoulder	ADD_MABS
Bone abscess	ICD10	M86.021	Acute hematogenous osteomyelitis, right humerus	ADD_MABS
Bone abscess	ICD10	M86.041	Acute hematogenous osteomyelitis, right hand	ADD_MABS
Bone abscess	ICD10	M86.051	Acute hematogenous osteomyelitis, right femur	ADD_MABS
Bone abscess	ICD10	M86.03	Acute hematogenous osteomyelitis, radius and ulna	ADD_MABS
Bone abscess	ICD10	M86.08	Acute hematogenous osteomyelitis, other sites	ADD_MABS
Bone abscess	ICD10	M86.09	Acute hematogenous osteomyelitis, multiple sites	ADD_MABS
Bone abscess	ICD10	M86.012	Acute hematogenous osteomyelitis, left shoulder	ADD_MABS
Bone abscess	ICD10	M86.022	Acute hematogenous osteomyelitis, left humerus	ADD_MABS
Bone abscess	ICD10	M86.042	Acute hematogenous osteomyelitis, left hand	ADD_MABS
Bone abscess	ICD10	M86.052	Acute hematogenous osteomyelitis, left femur	ADD_MABS
Bone abscess	ICD10	M86.07	Acute hematogenous osteomyelitis, ankle and foot	ADD_MABS
Bone abscess	ICD10	M86.65	Other chronic osteomyelitis, thigh	ADD_MABS
Bone abscess	ICD10	M86.61	Other chronic osteomyelitis, shoulder	ADD_MABS
Bone abscess	ICD10	M86.62	Other chronic osteomyelitis, humerus	ADD_MABS
Bone abscess	ICD10	M86.64	Other chronic osteomyelitis, hand	ADD_MABS
Bone abscess	ICD10	M86.11	Other acute osteomyelitis, shoulder	ADD_MABS
Bone abscess	ICD10	M86.12	Other acute osteomyelitis, humerus	ADD_MABS
Bone abscess	ICD10	M86.14	Other acute osteomyelitis, hand	ADD_MABS
Bone abscess	ICD10	M86.15	Other acute osteomyelitis, femur	ADD_MABS
Bone abscess	ICD10	M86.31	Chronic multifocal osteomyelitis, shoulder	ADD_MABS
Bone abscess	ICD10	M86.32	Chronic multifocal osteomyelitis, humerus	ADD_MABS
Bone abscess	ICD10	M86.34	Chronic multifocal osteomyelitis, hand	ADD_MABS
Bone abscess	ICD10	M86.35	Chronic multifocal osteomyelitis, femur	ADD_MABS
Bone abscess	ICD10	M86.01	Acute hematogenous osteomyelitis, shoulder	ADD_MABS
Bone abscess	ICD10	M86.02	Acute hematogenous osteomyelitis, humerus	ADD_MABS
Bone abscess	ICD10	M86.04	Acute hematogenous osteomyelitis, hand	ADD_MABS
Bone abscess	ICD10	M86.05	Acute hematogenous osteomyelitis, femur	ADD_MABS
Bone abscess	ICD10	M86.6	Other chronic osteomyelitis	ADD_MABS
Bone abscess	ICD10	M86.1	Other acute osteomyelitis	ADD_MABS
Bone abscess	ICD10	M86.3	Chronic multifocal osteomyelitis	ADD_MABS
Bone abscess	ICD10	M86.0	Acute hematogenous osteomyelitis	ADD_MABS
Bone abscess	ICD10	M86.469	Chronic osteomyelitis with draining sinus, unspecified tibia and fibula	ADD_MABS
Bone abscess	ICD10	M86.439	Chronic osteomyelitis with draining sinus, unspecified radius and ulna	ADD_MABS
Bone abscess	ICD10	M86.479	Chronic osteomyelitis with draining sinus, unspecified ankle and foot	ADD_MABS
Bone abscess	ICD10	M86.461	Chronic osteomyelitis with draining sinus, right tibia and fibula	ADD_MABS
Bone abscess	ICD10	M86.431	Chronic osteomyelitis with draining sinus, right radius and ulna	ADD_MABS
Bone abscess	ICD10	M86.471	Chronic osteomyelitis with draining sinus, right ankle and foot	ADD_MABS
Bone abscess	ICD10	M86.462	Chronic osteomyelitis with draining sinus, left tibia and fibula	ADD_MABS
Bone abscess	ICD10	M86.432	Chronic osteomyelitis with draining sinus, left radius and ulna	ADD_MABS
Bone abscess	ICD10	M86.472	Chronic osteomyelitis with draining sinus, left ankle and foot	ADD_MABS
Bone abscess	ICD10	M86.40	Chronic osteomyelitis with draining sinus, unspecified site	ADD_MABS
Bone abscess	ICD10	M86.419	Chronic osteomyelitis with draining sinus, unspecified shoulder	ADD_MABS
Bone abscess	ICD10	M86.429	Chronic osteomyelitis with draining sinus, unspecified humerus	ADD_MABS
Bone abscess	ICD10	M86.449	Chronic osteomyelitis with draining sinus, unspecified hand	ADD_MABS
Bone abscess	ICD10	M86.459	Chronic osteomyelitis with draining sinus, unspecified femur	ADD_MABS
Bone abscess	ICD10	M86.46	Chronic osteomyelitis with draining sinus, tibia and fibula	ADD_MABS
Bone abscess	ICD10	M86.411	Chronic osteomyelitis with draining sinus, right shoulder	ADD_MABS
Bone abscess	ICD10	M86.421	Chronic osteomyelitis with draining sinus, right humerus	ADD_MABS
Bone abscess	ICD10	M86.441	Chronic osteomyelitis with draining sinus, right hand	ADD_MABS
Bone abscess	ICD10	M86.451	Chronic osteomyelitis with draining sinus, right femur	ADD_MABS
Bone abscess	ICD10	M86.43	Chronic osteomyelitis with draining sinus, radius and ulna	ADD_MABS
Bone abscess	ICD10	M86.48	Chronic osteomyelitis with draining sinus, other site	ADD_MABS
Bone abscess	ICD10	M86.49	Chronic osteomyelitis with draining sinus, multiple sites	ADD_MABS
Bone abscess	ICD10	M86.412	Chronic osteomyelitis with draining sinus, left shoulder	ADD_MABS
Bone abscess	ICD10	M86.422	Chronic osteomyelitis with draining sinus, left humerus	ADD_MABS
Bone abscess	ICD10	M86.442	Chronic osteomyelitis with draining sinus, left hand	ADD_MABS
Bone abscess	ICD10	M86.452	Chronic osteomyelitis with draining sinus, left femur	ADD_MABS
Bone abscess	ICD10	M86.47	Chronic osteomyelitis with draining sinus, ankle and foot	ADD_MABS
Bone abscess	ICD10	M86.269	Subacute osteomyelitis, unspecified tibia and fibula	ADD_MABS
Bone abscess	ICD10	M86.239	Subacute osteomyelitis, unspecified radius and ulna	ADD_MABS
Bone abscess	ICD10	M86.279	Subacute osteomyelitis, unspecified ankle and foot	ADD_MABS
Bone abscess	ICD10	M86.261	Subacute osteomyelitis, right tibia and fibula	ADD_MABS
Bone abscess	ICD10	M86.231	Subacute osteomyelitis, right radius and ulna	ADD_MABS
Bone abscess	ICD10	M86.271	Subacute osteomyelitis, right ankle and foot	ADD_MABS
Bone abscess	ICD10	M86.262	Subacute osteomyelitis, left tibia and fibula	ADD_MABS
Bone abscess	ICD10	M86.232	Subacute osteomyelitis, left radius and ulna	ADD_MABS
Bone abscess	ICD10	M86.272	Subacute osteomyelitis, left ankle and foot	ADD_MABS
Bone abscess	ICD10	M86.41	Chronic osteomyelitis with draining sinus, shoulder	ADD_MABS
Bone abscess	ICD10	M86.42	Chronic osteomyelitis with draining sinus, humerus	ADD_MABS
Bone abscess	ICD10	M86.44	Chronic osteomyelitis with draining sinus, hand	ADD_MABS
Bone abscess	ICD10	M86.45	Chronic osteomyelitis with draining sinus, femur	ADD_MABS
Bone abscess	ICD10	M86.20	Subacute osteomyelitis, unspecified site	ADD_MABS
Bone abscess	ICD10	M86.219	Subacute osteomyelitis, unspecified shoulder	ADD_MABS
Bone abscess	ICD10	M86.229	Subacute osteomyelitis, unspecified humerus	ADD_MABS
Bone abscess	ICD10	M86.249	Subacute osteomyelitis, unspecified hand	ADD_MABS
Bone abscess	ICD10	M86.259	Subacute osteomyelitis, unspecified femur	ADD_MABS
Bone abscess	ICD10	M86.26	Subacute osteomyelitis, tibia and fibula	ADD_MABS
Bone abscess	ICD10	M86.211	Subacute osteomyelitis, right shoulder	ADD_MABS
Bone abscess	ICD10	M86.221	Subacute osteomyelitis, right humerus	ADD_MABS
Bone abscess	ICD10	M86.241	Subacute osteomyelitis, right hand	ADD_MABS
Bone abscess	ICD10	M86.251	Subacute osteomyelitis, right femur	ADD_MABS
Bone abscess	ICD10	M86.23	Subacute osteomyelitis, radius and ulna	ADD_MABS
Bone abscess	ICD10	M86.28	Subacute osteomyelitis, other site	ADD_MABS
Bone abscess	ICD10	M86.29	Subacute osteomyelitis, multiple sites	ADD_MABS
Bone abscess	ICD10	M86.212	Subacute osteomyelitis, left shoulder	ADD_MABS
Bone abscess	ICD10	M86.222	Subacute osteomyelitis, left humerus	ADD_MABS
Bone abscess	ICD10	M86.242	Subacute osteomyelitis, left hand	ADD_MABS
Bone abscess	ICD10	M86.252	Subacute osteomyelitis, left femur	ADD_MABS
Bone abscess	ICD10	M86.27	Subacute osteomyelitis, ankle and foot	ADD_MABS
Bone abscess	ICD10	M86.8X2	Other osteomyelitis, upper arm	ADD_MABS
Bone abscess	ICD10	M86.8X9	Other osteomyelitis, unspecified sites	ADD_MABS
Bone abscess	ICD10	M86.8X8	Other osteomyelitis, other site	ADD_MABS
Bone abscess	ICD10	M86.8X0	Other osteomyelitis, multiple sites	ADD_MABS
Bone abscess	ICD10	M86.8X6	Other osteomyelitis, lower leg	ADD_MABS
Bone abscess	ICD10	M86.8X7	Other osteomyelitis, ankle and foot	ADD_MABS
Bone abscess	ICD10	M86.4	Chronic osteomyelitis with draining sinus	ADD_MABS
Bone abscess	ICD10	M86.21	Subacute osteomyelitis, shoulder	ADD_MABS
Bone abscess	ICD10	M86.22	Subacute osteomyelitis, humerus	ADD_MABS
Bone abscess	ICD10	M86.24	Subacute osteomyelitis, hand	ADD_MABS
Bone abscess	ICD10	M86.25	Subacute osteomyelitis, femur	ADD_MABS
Bone abscess	ICD10	M86.8X5	Other osteomyelitis, thigh	ADD_MABS
Bone abscess	ICD10	M86.8X1	Other osteomyelitis, shoulder	ADD_MABS
Bone abscess	ICD10	M86.8X4	Other osteomyelitis, hand	ADD_MABS
Bone abscess	ICD10	M86.8X3	Other osteomyelitis, forearm	ADD_MABS
Bone abscess	ICD10	A01.05	Typhoid osteomyelitis	ADD_MABS
Bone abscess	ICD10	M86.2	Subacute osteomyelitis	ADD_MABS
Bone abscess	ICD10	A02.24	Salmonella osteomyelitis	ADD_MABS
Bone abscess	ICD10	M86.8X	Other osteomyelitis	ADD_MABS
Bone abscess	ICD10	M86.8	Other osteomyelitis	ADD_MABS
Bone abscess	ICD10	A54.43	Gonococcal osteomyelitis	ADD_MABS
Bone abscess	ICD10	M46.21	Osteomyelitis of vertebra, occipito-atlanto-axial region	ADD_MABS
Bone abscess	ICD10	M46.28	Osteomyelitis of vertebra, sacral and sacrococcygeal region	ADD_MABS
Bone abscess	ICD10	M46.25	Osteomyelitis of vertebra, thoracolumbar region	ADD_MABS
Bone abscess	ICD10	M46.24	Osteomyelitis of vertebra, thoracic region	ADD_MABS
Bone abscess	ICD10	M46.20	Osteomyelitis of vertebra, site unspecified	ADD_MABS
Bone abscess	ICD10	M46.27	Osteomyelitis of vertebra, lumbosacral region	ADD_MABS
Bone abscess	ICD10	M46.26	Osteomyelitis of vertebra, lumbar region	ADD_MABS
Bone abscess	ICD10	M46.23	Osteomyelitis of vertebra, cervicothoracic region	ADD_MABS
Bone abscess	ICD10	M46.22	Osteomyelitis of vertebra, cervical region	ADD_MABS
Bone abscess	ICD10	H05.029	Osteomyelitis of unspecified orbit	ADD_MABS
Bone abscess	ICD10	H05.021	Osteomyelitis of right orbit	ADD_MABS
Bone abscess	ICD10	H05.022	Osteomyelitis of left orbit	ADD_MABS
Bone abscess	ICD10	H05.023	Osteomyelitis of bilateral orbits	ADD_MABS
Bone abscess	ICD10	M86.9	Osteomyelitis, unspecified	ADD_MABS
Bone abscess	ICD10	M46.2	Osteomyelitis of vertebra	ADD_MABS
Bone abscess	ICD10	H05.02	Osteomyelitis of orbit	ADD_MABS
Bone abscess	ICD10	M86	Osteomyelitis	ADD_MABS
Bone abscess	ICD10	B67.2	Echinococcus granulosus infection of bone	ADD_MABS
Burkholderia infection	ICD10	A24.9	Melioidosis, unspecified	ADD_MABS
Burkholderia infection	ICD10	A24.3	Other melioidosis	ADD_MABS
Burkholderia infection	ICD10	A24.2	Subacute and chronic melioidosis	ADD_MABS
Burkholderia infection	ICD10	A24.1	Acute and fulminating melioidosis	ADD_MABS
Burkholderia infection	ICD10	A24	Glanders and melioidosis	ADD_MABS
Bursitis infective	ICD10	M71.19	Other infective bursitis, multiple sites	ADD_MABS
Bursitis infective	ICD10	M71.18	Other infective bursitis, other site	ADD_MABS
Bursitis infective	ICD10	M71.179	Other infective bursitis, unspecified ankle and foot	ADD_MABS
Bursitis infective	ICD10	M71.172	Other infective bursitis, left ankle and foot	ADD_MABS
Bursitis infective	ICD10	M71.171	Other infective bursitis, right ankle and foot	ADD_MABS
Bursitis infective	ICD10	M71.17	Other infective bursitis, ankle and foot	ADD_MABS
Bursitis infective	ICD10	M71.169	Other infective bursitis, unspecified knee	ADD_MABS
Bursitis infective	ICD10	M71.162	Other infective bursitis, left knee	ADD_MABS
Bursitis infective	ICD10	M71.161	Other infective bursitis, right knee	ADD_MABS
Bursitis infective	ICD10	M71.16	Other infective bursitis, knee	ADD_MABS
Bursitis infective	ICD10	M71.159	Other infective bursitis, unspecified hip	ADD_MABS
Bursitis infective	ICD10	M71.152	Other infective bursitis, left hip	ADD_MABS
Bursitis infective	ICD10	M71.151	Other infective bursitis, right hip	ADD_MABS
Bursitis infective	ICD10	M71.15	Other infective bursitis, hip	ADD_MABS
Bursitis infective	ICD10	M71.149	Other infective bursitis, unspecified hand	ADD_MABS
Bursitis infective	ICD10	M71.142	Other infective bursitis, left hand	ADD_MABS
Bursitis infective	ICD10	M71.141	Other infective bursitis, right hand	ADD_MABS
Bursitis infective	ICD10	M71.14	Other infective bursitis, hand	ADD_MABS
Bursitis infective	ICD10	M71.139	Other infective bursitis, unspecified wrist	ADD_MABS
Bursitis infective	ICD10	M71.132	Other infective bursitis, left wrist	ADD_MABS
Bursitis infective	ICD10	M71.131	Other infective bursitis, right wrist	ADD_MABS
Bursitis infective	ICD10	M71.13	Other infective bursitis, wrist	ADD_MABS
Bursitis infective	ICD10	M71.129	Other infective bursitis, unspecified elbow	ADD_MABS
Bursitis infective	ICD10	M71.122	Other infective bursitis, left elbow	ADD_MABS
Bursitis infective	ICD10	M71.121	Other infective bursitis, right elbow	ADD_MABS
Bursitis infective	ICD10	M71.12	Other infective bursitis, elbow	ADD_MABS
Bursitis infective	ICD10	M71.119	Other infective bursitis, unspecified shoulder	ADD_MABS
Bursitis infective	ICD10	M71.112	Other infective bursitis, left shoulder	ADD_MABS
Bursitis infective	ICD10	M71.111	Other infective bursitis, right shoulder	ADD_MABS
Bursitis infective	ICD10	M71.11	Other infective bursitis, shoulder	ADD_MABS
Bursitis infective	ICD10	M71.10	Other infective bursitis, unspecified site	ADD_MABS
Bursitis infective	ICD10	M71.1	Other infective bursitis	ADD_MABS
Bartonellosis	ICD10	A44.9	Bartonellosis, unspecified	ADD_MABS
Bartonellosis	ICD10	A44.8	Other forms of bartonellosis	ADD_MABS
Bartonellosis	ICD10	A44.1	Cutaneous and mucocutaneous bartonellosis	ADD_MABS
Bartonellosis	ICD10	A44.0	Systemic bartonellosis	ADD_MABS
Bartonellosis	ICD10	A44	Bartonellosis	ADD_MABS
Bacteraemia	ICD10	R78.81	Bacteremia	ADD_MABS
Bacteraemia	ICD10	B96.89	Other specified bacterial agents as the cause of diseases classified elsewhere	ADD_MABS
Bacterial sepsis	ICD10	O85	Puerperal sepsis	ADD_MABS
Bacterial sepsis	ICD10	A54.86	Gonococcal sepsis	ADD_MABS
Bacterial sepsis	ICD10	A42.7	Actinomycotic sepsis	ADD_MABS
Bacterial sepsis	ICD10	A41.81	Sepsis due to Enterococcus	ADD_MABS
Bacterial sepsis	ICD10	A41.59	Other Gram-negative sepsis	ADD_MABS
Bacterial sepsis	ICD10	A41.53	Sepsis due to Serratia	ADD_MABS
Bacterial sepsis	ICD10	A41.52	Sepsis due to Pseudomonas	ADD_MABS
Bacterial sepsis	ICD10	A41.51	Sepsis due to Escherichia coli [E. coli]	ADD_MABS
Bacterial sepsis	ICD10	A41.50	Gram-negative sepsis, unspecified	ADD_MABS
Bacterial sepsis	ICD10	A41.5	Sepsis due to other Gram-negative organisms	ADD_MABS
Bacterial sepsis	ICD10	A41.4	Sepsis due to anaerobes	ADD_MABS
Bacterial sepsis	ICD10	A41.3	Sepsis due to Hemophilus influenzae	ADD_MABS
Bacterial sepsis	ICD10	A41.2	Sepsis due to unspecified staphylococcus	ADD_MABS
Bacterial sepsis	ICD10	A41.1	Sepsis due to other specified staphylococcus	ADD_MABS
Bacterial sepsis	ICD10	A41.02	Sepsis due to Methicillin resistant Staphylococcus aureus	ADD_MABS
Bacterial sepsis	ICD10	A41.01	Sepsis due to Methicillin susceptible Staphylococcus aureus	ADD_MABS
Bacterial sepsis	ICD10	A41.0	Sepsis due to Staphylococcus aureus	ADD_MABS
Bacterial sepsis	ICD10	A41.0	Sepsis due to Staphylococcus aureus�	ADD_MABS
Bacterial sepsis	ICD10	A40.9	Streptococcal sepsis, unspecified	ADD_MABS
Bacterial sepsis	ICD10	A40.8	Other streptococcal sepsis	ADD_MABS
Bacterial sepsis	ICD10	A40.3	Sepsis due to Streptococcus pneumoniae	ADD_MABS
Bacterial sepsis	ICD10	A40.1	Sepsis due to streptococcus, group B	ADD_MABS
Bacterial sepsis	ICD10	A40.0	Sepsis due to streptococcus, group A	ADD_MABS
Bacterial sepsis	ICD10	A40	Streptococcal sepsis	ADD_MABS
Bacterial sepsis	ICD10	A32.7	Listerial sepsis	ADD_MABS
Bacterial sepsis	ICD10	A26.7	Erysipelothrix sepsis	ADD_MABS
Bacterial sepsis	ICD10	A22.7	Anthrax sepsis	ADD_MABS
Bacterial sepsis	ICD10	A02.1	Salmonella sepsis	ADD_MABS
Atypical mycobacterial pneumonia	ICD10	A31.0	Pulmonary mycobacterial infection	ADD_MABS
Atypical pneumonia	ICD10	J18.8	Other pneumonia, unspecified organism	ADD_MABS
Atypical pneumonia	ICD10	J16.0	Chlamydial pneumonia	ADD_MABS
Atypical pneumonia	ICD10	J15.7	Pneumonia due to Mycoplasma pneumoniae	ADD_MABS
Atypical pneumonia	ICD10	B96.0	Mycoplasma pneumoniae [M. pneumoniae] as the cause of diseases classified elsewhere	ADD_MABS
Aspergillus infection	ICD10	J67.4	Maltworker's lung	ADD_MABS
Aspergillus infection	ICD10	B44.9	Aspergillosis, unspecified	ADD_MABS
Aspergillus infection	ICD10	B44.89	Other forms of aspergillosis	ADD_MABS
Aspergillus infection	ICD10	B44.81	Allergic bronchopulmonary aspergillosis	ADD_MABS
Aspergillus infection	ICD10	B44.8	Other forms of aspergillosis	ADD_MABS
Aspergillus infection	ICD10	B44.7	Disseminated aspergillosis	ADD_MABS
Aspergillus infection	ICD10	B44.2	Tonsillar aspergillosis	ADD_MABS
Aspergillus infection	ICD10	B44.1	Other pulmonary aspergillosis	ADD_MABS
Aspergillus infection	ICD10	B44.0	Invasive pulmonary aspergillosis	ADD_MABS
Aspergillus infection	ICD10	B44	Aspergillosis	ADD_MABS
Atypical mycobacterial infection	ICD10	A31.9	Mycobacterial infection, unspecified	ADD_MABS
Atypical mycobacterial infection	ICD10	A31.8	Other mycobacterial infections	ADD_MABS
Atypical mycobacterial infection	ICD10	A31.2	Disseminated mycobacterium avium-intracellulare complex (DMAC)	ADD_MABS
Atypical mycobacterial infection	ICD10	A31.1	Cutaneous mycobacterial infection	ADD_MABS
Atypical mycobacterial infection	ICD10	A31.0	Pulmonary mycobacterial infection	ADD_MABS
Atypical mycobacterial infection	ICD10	A31	Infection due to other mycobacteria	ADD_MABS
Arthritis infective	ICD10	M01.X0	Direct infection of unspecified joint in infectious and parasitic diseases classified elsewhere	ADD_MABS
Arthritis infective	ICD10	B97.89	Other viral agents as the cause of diseases classified elsewhere	ADD_MABS
Arthritis bacterial	ICD10	M00.9	Pyogenic arthritis, unspecified	ADD_MABS
Arthritis bacterial	ICD10	M00.89	Polyarthritis due to other bacteria	ADD_MABS
Arthritis bacterial	ICD10	M00.88	Arthritis due to other bacteria, vertebrae	ADD_MABS
Arthritis bacterial	ICD10	M00.879	Arthritis due to other bacteria, unspecified ankle and foot	ADD_MABS
Arthritis bacterial	ICD10	M00.872	Arthritis due to other bacteria, left ankle and foot	ADD_MABS
Arthritis bacterial	ICD10	M00.871	Arthritis due to other bacteria, right ankle and foot	ADD_MABS
Arthritis bacterial	ICD10	M00.87	Arthritis due to other bacteria, ankle and foot	ADD_MABS
Arthritis bacterial	ICD10	M00.869	Arthritis due to other bacteria, unspecified knee	ADD_MABS
Arthritis bacterial	ICD10	M00.862	Arthritis due to other bacteria, left knee	ADD_MABS
Arthritis bacterial	ICD10	M00.861	Arthritis due to other bacteria, right knee	ADD_MABS
Arthritis bacterial	ICD10	M00.86	Arthritis due to other bacteria, knee	ADD_MABS
Arthritis bacterial	ICD10	M00.859	Arthritis due to other bacteria, unspecified hip	ADD_MABS
Arthritis bacterial	ICD10	M00.852	Arthritis due to other bacteria, left hip	ADD_MABS
Arthritis bacterial	ICD10	M00.851	Arthritis due to other bacteria, right hip	ADD_MABS
Arthritis bacterial	ICD10	M00.85	Arthritis due to other bacteria, hip	ADD_MABS
Arthritis bacterial	ICD10	M00.849	Arthritis due to other bacteria, unspecified hand	ADD_MABS
Arthritis bacterial	ICD10	M00.842	Arthritis due to other bacteria, left hand	ADD_MABS
Arthritis bacterial	ICD10	M00.841	Arthritis due to other bacteria, right hand	ADD_MABS
Arthritis bacterial	ICD10	M00.84	Arthritis due to other bacteria, hand	ADD_MABS
Arthritis bacterial	ICD10	M00.839	Arthritis due to other bacteria, unspecified wrist	ADD_MABS
Arthritis bacterial	ICD10	M00.832	Arthritis due to other bacteria, left wrist	ADD_MABS
Arthritis bacterial	ICD10	M00.831	Arthritis due to other bacteria, right wrist	ADD_MABS
Arthritis bacterial	ICD10	M00.83	Arthritis due to other bacteria, wrist	ADD_MABS
Arthritis bacterial	ICD10	M00.829	Arthritis due to other bacteria, unspecified elbow	ADD_MABS
Arthritis bacterial	ICD10	M00.822	Arthritis due to other bacteria, left elbow	ADD_MABS
Arthritis bacterial	ICD10	M00.821	Arthritis due to other bacteria, right elbow	ADD_MABS
Arthritis bacterial	ICD10	M00.82	Arthritis due to other bacteria, elbow	ADD_MABS
Arthritis bacterial	ICD10	M00.819	Arthritis due to other bacteria, unspecified shoulder	ADD_MABS
Arthritis bacterial	ICD10	M00.812	Arthritis due to other bacteria, left shoulder	ADD_MABS
Arthritis bacterial	ICD10	M00.811	Arthritis due to other bacteria, right shoulder	ADD_MABS
Arthritis bacterial	ICD10	M00.81	Arthritis due to other bacteria, shoulder	ADD_MABS
Arthritis bacterial	ICD10	M00.80	Arthritis due to other bacteria, unspecified joint	ADD_MABS
Arthritis bacterial	ICD10	M00.8	Arthritis and polyarthritis due to other bacteria	ADD_MABS
Arthritis bacterial	ICD10	M00.29	Other streptococcal polyarthritis	ADD_MABS
Arthritis bacterial	ICD10	M00.28	Other streptococcal arthritis, vertebrae	ADD_MABS
Arthritis bacterial	ICD10	M00.279	Other streptococcal arthritis, unspecified ankle and foot	ADD_MABS
Arthritis bacterial	ICD10	M00.272	Other streptococcal arthritis, left ankle and foot	ADD_MABS
Arthritis bacterial	ICD10	M00.271	Other streptococcal arthritis, right ankle and foot	ADD_MABS
Arthritis bacterial	ICD10	M00.27	Other streptococcal arthritis, ankle and foot	ADD_MABS
Arthritis bacterial	ICD10	M00.269	Other streptococcal arthritis, unspecified knee	ADD_MABS
Arthritis bacterial	ICD10	M00.262	Other streptococcal arthritis, left knee	ADD_MABS
Arthritis bacterial	ICD10	M00.261	Other streptococcal arthritis, right knee	ADD_MABS
Arthritis bacterial	ICD10	M00.26	Other streptococcal arthritis, knee	ADD_MABS
Arthritis bacterial	ICD10	M00.259	Other streptococcal arthritis, unspecified hip	ADD_MABS
Arthritis bacterial	ICD10	M00.252	Other streptococcal arthritis, left hip	ADD_MABS
Arthritis bacterial	ICD10	M00.251	Other streptococcal arthritis, right hip	ADD_MABS
Arthritis bacterial	ICD10	M00.25	Other streptococcal arthritis, hip	ADD_MABS
Arthritis bacterial	ICD10	M00.249	Other streptococcal arthritis, unspecified hand	ADD_MABS
Arthritis bacterial	ICD10	M00.242	Other streptococcal arthritis, left hand	ADD_MABS
Arthritis bacterial	ICD10	M00.241	Other streptococcal arthritis, right hand	ADD_MABS
Arthritis bacterial	ICD10	M00.24	Other streptococcal arthritis, hand	ADD_MABS
Arthritis bacterial	ICD10	M00.239	Other streptococcal arthritis, unspecified wrist	ADD_MABS
Arthritis bacterial	ICD10	M00.232	Other streptococcal arthritis, left wrist	ADD_MABS
Arthritis bacterial	ICD10	M00.231	Other streptococcal arthritis, right wrist	ADD_MABS
Arthritis bacterial	ICD10	M00.23	Other streptococcal arthritis, wrist	ADD_MABS
Arthritis bacterial	ICD10	M00.229	Other streptococcal arthritis, unspecified elbow	ADD_MABS
Arthritis bacterial	ICD10	M00.222	Other streptococcal arthritis, left elbow	ADD_MABS
Arthritis bacterial	ICD10	M00.221	Other streptococcal arthritis, right elbow	ADD_MABS
Arthritis bacterial	ICD10	M00.22	Other streptococcal arthritis, elbow	ADD_MABS
Arthritis bacterial	ICD10	M00.219	Other streptococcal arthritis, unspecified shoulder	ADD_MABS
Arthritis bacterial	ICD10	M00.212	Other streptococcal arthritis, left shoulder	ADD_MABS
Arthritis bacterial	ICD10	M00.211	Other streptococcal arthritis, right shoulder	ADD_MABS
Arthritis bacterial	ICD10	M00.21	Other streptococcal arthritis, shoulder	ADD_MABS
Arthritis bacterial	ICD10	M00.20	Other streptococcal arthritis, unspecified joint	ADD_MABS
Arthritis bacterial	ICD10	M00.2	Other streptococcal arthritis and polyarthritis	ADD_MABS
Arthritis bacterial	ICD10	M00.19	Pneumonoccal polyarthritis	ADD_MABS
Arthritis bacterial	ICD10	M00.18	Pneumococcal arthritis, vertebrae	ADD_MABS
Arthritis bacterial	ICD10	M00.179	Pneumococcal arthritis, unspecified ankle and foot	ADD_MABS
Arthritis bacterial	ICD10	M00.172	Pneumococcal arthritis, left ankle and foot	ADD_MABS
Arthritis bacterial	ICD10	M00.171	Pneumococcal arthritis, right ankle and foot	ADD_MABS
Arthritis bacterial	ICD10	M00.17	Pneumococcal arthritis, ankle and foot	ADD_MABS
Arthritis bacterial	ICD10	M00.169	Pneumococcal arthritis, unspecified knee	ADD_MABS
Arthritis bacterial	ICD10	M00.162	Pneumococcal arthritis, left knee	ADD_MABS
Arthritis bacterial	ICD10	M00.161	Pneumococcal arthritis, right knee	ADD_MABS
Arthritis bacterial	ICD10	M00.16	Pneumococcal arthritis, knee	ADD_MABS
Arthritis bacterial	ICD10	M00.159	Pneumococcal arthritis, unspecified hip	ADD_MABS
Arthritis bacterial	ICD10	M00.152	Pneumococcal arthritis, left hip	ADD_MABS
Arthritis bacterial	ICD10	M00.151	Pneumococcal arthritis, right hip	ADD_MABS
Arthritis bacterial	ICD10	M00.15	Pneumococcal arthritis, hip	ADD_MABS
Arthritis bacterial	ICD10	M00.149	Pneumococcal arthritis, unspecified hand	ADD_MABS
Arthritis bacterial	ICD10	M00.142	Pneumococcal arthritis, left hand	ADD_MABS
Arthritis bacterial	ICD10	M00.141	Pneumococcal arthritis, right hand	ADD_MABS
Arthritis bacterial	ICD10	M00.14	Pneumococcal arthritis, hand	ADD_MABS
Arthritis bacterial	ICD10	M00.139	Pneumococcal arthritis, unspecified wrist	ADD_MABS
Arthritis bacterial	ICD10	M00.132	Pneumococcal arthritis, left wrist	ADD_MABS
Arthritis bacterial	ICD10	M00.131	Pneumococcal arthritis, right wrist	ADD_MABS
Arthritis bacterial	ICD10	M00.13	Pneumococcal arthritis, wrist	ADD_MABS
Arthritis bacterial	ICD10	M00.129	Pneumococcal arthritis, unspecified elbow	ADD_MABS
Arthritis bacterial	ICD10	M00.122	Pneumococcal arthritis, left elbow	ADD_MABS
Arthritis bacterial	ICD10	M00.121	Pneumococcal arthritis, right elbow	ADD_MABS
Arthritis bacterial	ICD10	M00.12	Pneumococcal arthritis, elbow	ADD_MABS
Arthritis bacterial	ICD10	M00.119	Pneumococcal arthritis, unspecified shoulder	ADD_MABS
Arthritis bacterial	ICD10	M00.112	Pneumococcal arthritis, left shoulder	ADD_MABS
Arthritis bacterial	ICD10	M00.111	Pneumococcal arthritis, right shoulder	ADD_MABS
Arthritis bacterial	ICD10	M00.11	Pneumococcal arthritis, shoulder	ADD_MABS
Arthritis bacterial	ICD10	M00.10	Pneumococcal arthritis, unspecified joint	ADD_MABS
Arthritis bacterial	ICD10	M00.1	Pneumococcal arthritis and polyarthritis	ADD_MABS
Arthritis bacterial	ICD10	M00.09	Staphylococcal polyarthritis	ADD_MABS
Arthritis bacterial	ICD10	M00.08	Staphylococcal arthritis, vertebrae	ADD_MABS
Arthritis bacterial	ICD10	M00.079	Staphylococcal arthritis, unspecified ankle and foot	ADD_MABS
Arthritis bacterial	ICD10	M00.072	Staphylococcal arthritis, left ankle and foot	ADD_MABS
Arthritis bacterial	ICD10	M00.071	Staphylococcal arthritis, right ankle and foot	ADD_MABS
Arthritis bacterial	ICD10	M00.07	Staphylococcal arthritis, ankle and foot	ADD_MABS
Arthritis bacterial	ICD10	M00.069	Staphylococcal arthritis, unspecified knee	ADD_MABS
Arthritis bacterial	ICD10	M00.062	Staphylococcal arthritis, left knee	ADD_MABS
Arthritis bacterial	ICD10	M00.061	Staphylococcal arthritis, right knee	ADD_MABS
Arthritis bacterial	ICD10	M00.06	Staphylococcal arthritis, knee	ADD_MABS
Arthritis bacterial	ICD10	M00.059	Staphylococcal arthritis, unspecified hip	ADD_MABS
Arthritis bacterial	ICD10	M00.052	Staphylococcal arthritis, left hip	ADD_MABS
Arthritis bacterial	ICD10	M00.051	Staphylococcal arthritis, right hip	ADD_MABS
Arthritis bacterial	ICD10	M00.05	Staphylococcal arthritis, hip	ADD_MABS
Arthritis bacterial	ICD10	M00.049	Staphylococcal arthritis, unspecified hand	ADD_MABS
Arthritis bacterial	ICD10	M00.042	Staphylococcal arthritis, left hand	ADD_MABS
Arthritis bacterial	ICD10	M00.041	Staphylococcal arthritis, right hand	ADD_MABS
Arthritis bacterial	ICD10	M00.04	Staphylococcal arthritis, hand	ADD_MABS
Arthritis bacterial	ICD10	M00.039	Staphylococcal arthritis, unspecified wrist	ADD_MABS
Arthritis bacterial	ICD10	M00.032	Staphylococcal arthritis, left wrist	ADD_MABS
Arthritis bacterial	ICD10	M00.031	Staphylococcal arthritis, right wrist	ADD_MABS
Arthritis bacterial	ICD10	M00.03	Staphylococcal arthritis, wrist	ADD_MABS
Arthritis bacterial	ICD10	M00.029	Staphylococcal arthritis, unspecified elbow	ADD_MABS
Arthritis bacterial	ICD10	M00.022	Staphylococcal arthritis, left elbow	ADD_MABS
Arthritis bacterial	ICD10	M00.021	Staphylococcal arthritis, right elbow	ADD_MABS
Arthritis bacterial	ICD10	M00.02	Staphylococcal arthritis, elbow	ADD_MABS
Arthritis bacterial	ICD10	M00.019	Staphylococcal arthritis, unspecified shoulder	ADD_MABS
Arthritis bacterial	ICD10	M00.012	Staphylococcal arthritis, left shoulder	ADD_MABS
Arthritis bacterial	ICD10	M00.011	Staphylococcal arthritis, right shoulder	ADD_MABS
Arthritis bacterial	ICD10	M00.01	Staphylococcal arthritis, shoulder	ADD_MABS
Arthritis bacterial	ICD10	M00.00	Staphylococcal arthritis, unspecified joint	ADD_MABS
Arthritis bacterial	ICD10	M00.0	Staphylococcal arthritis and polyarthritis	ADD_MABS
Arthritis bacterial	ICD10	M00	Pyogenic arthritis	ADD_MABS
Arthritis bacterial	ICD10	B96.89	Other specified bacterial agents as the cause of diseases classified elsewhere	ADD_MABS
Arthritis bacterial	ICD10	A69.23	Arthritis due to Lyme disease	ADD_MABS
Arthritis bacterial	ICD10	A54.42	Gonoccocal arthritis	ADD_MABS
Arthritis bacterial	ICD10	A01.04	Typhoid arthritis	ADD_MABS
Amniotic cavity infection	ICD10	O77.0	Labor and delivery complicated by meconium in amniotic fluid	ADD_MABS
Amniotic cavity infection	ICD10	O41.1090	Infection of amniotic sac and membranes, unspecified, unspecified trimester, not applicable or unspecified	ADD_MABS
Amniotic cavity infection	ICD10	O41.1030	Infection of amniotic sac and membranes, unspecified, third trimester, not applicable or unspecified	ADD_MABS
Amniotic cavity infection	ICD10	O41.1020	Infection of amniotic sac and membranes, unspecified, second trimester, not applicable or unspecified	ADD_MABS
Amniotic cavity infection	ICD10	O41.1010	Infection of amniotic sac and membranes, unspecified, first trimester, not applicable or unspecified	ADD_MABS
Amniotic cavity infection	ICD10	O41.1099	Infection of amniotic sac and membranes, unspecified, unspecified trimester, other fetus	ADD_MABS
Amniotic cavity infection	ICD10	O41.1095	Infection of amniotic sac and membranes, unspecified, unspecified trimester, fetus 5	ADD_MABS
Amniotic cavity infection	ICD10	O41.1094	Infection of amniotic sac and membranes, unspecified, unspecified trimester, fetus 4	ADD_MABS
Amniotic cavity infection	ICD10	O41.1093	Infection of amniotic sac and membranes, unspecified, unspecified trimester, fetus 3	ADD_MABS
Amniotic cavity infection	ICD10	O41.1092	Infection of amniotic sac and membranes, unspecified, unspecified trimester, fetus 2	ADD_MABS
Amniotic cavity infection	ICD10	O41.1091	Infection of amniotic sac and membranes, unspecified, unspecified trimester, fetus 1	ADD_MABS
Amniotic cavity infection	ICD10	O41.1039	Infection of amniotic sac and membranes, unspecified, third trimester, other fetus	ADD_MABS
Amniotic cavity infection	ICD10	O41.1035	Infection of amniotic sac and membranes, unspecified, third trimester, fetus 5	ADD_MABS
Amniotic cavity infection	ICD10	O41.1034	Infection of amniotic sac and membranes, unspecified, third trimester, fetus 4	ADD_MABS
Amniotic cavity infection	ICD10	O41.1033	Infection of amniotic sac and membranes, unspecified, third trimester, fetus 3	ADD_MABS
Amniotic cavity infection	ICD10	O41.1032	Infection of amniotic sac and membranes, unspecified, third trimester, fetus 2	ADD_MABS
Amniotic cavity infection	ICD10	O41.1031	Infection of amniotic sac and membranes, unspecified, third trimester, fetus 1	ADD_MABS
Amniotic cavity infection	ICD10	O41.1029	Infection of amniotic sac and membranes, unspecified, second trimester, other fetus	ADD_MABS
Amniotic cavity infection	ICD10	O41.1025	Infection of amniotic sac and membranes, unspecified, second trimester, fetus 5	ADD_MABS
Amniotic cavity infection	ICD10	O41.1024	Infection of amniotic sac and membranes, unspecified, second trimester, fetus 4	ADD_MABS
Amniotic cavity infection	ICD10	O41.1023	Infection of amniotic sac and membranes, unspecified, second trimester, fetus 3	ADD_MABS
Amniotic cavity infection	ICD10	O41.1022	Infection of amniotic sac and membranes, unspecified, second trimester, fetus 2	ADD_MABS
Amniotic cavity infection	ICD10	O41.1021	Infection of amniotic sac and membranes, unspecified, second trimester, fetus 1	ADD_MABS
Amniotic cavity infection	ICD10	O41.1019	Infection of amniotic sac and membranes, unspecified, first trimester, other fetus	ADD_MABS
Amniotic cavity infection	ICD10	O41.1015	Infection of amniotic sac and membranes, unspecified, first trimester, fetus 5	ADD_MABS
Amniotic cavity infection	ICD10	O41.1014	Infection of amniotic sac and membranes, unspecified, first trimester, fetus 4	ADD_MABS
Amniotic cavity infection	ICD10	O41.1013	Infection of amniotic sac and membranes, unspecified, first trimester, fetus 3	ADD_MABS
Amniotic cavity infection	ICD10	O41.1012	Infection of amniotic sac and membranes, unspecified, first trimester, fetus 2	ADD_MABS
Amniotic cavity infection	ICD10	O41.1011	Infection of amniotic sac and membranes, unspecified, first trimester, fetus 1	ADD_MABS
Amniotic cavity infection	ICD10	O41.109	Infection of amniotic sac and membranes, unspecified, unspecified trimester	ADD_MABS
Amniotic cavity infection	ICD10	O41.103	Infection of amniotic sac and membranes, unspecified, third trimester	ADD_MABS
Amniotic cavity infection	ICD10	O41.102	Infection of amniotic sac and membranes, unspecified, second trimester	ADD_MABS
Amniotic cavity infection	ICD10	O41.101	Infection of amniotic sac and membranes, unspecified, first trimester	ADD_MABS
Amniotic cavity infection	ICD10	O41.10	Infection of amniotic sac and membranes, unspecified	ADD_MABS
Amniotic cavity infection	ICD10	O41.1	Infection of amniotic sac and membranes	ADD_MABS
Acute pulmonary histoplasmosis	ICD10	B39.0	Acute pulmonary histoplasmosis capsulati	ADD_MABS
Adenoviral Hepatitis	ICD10	B97.0	Adenovirus as the cause of diseases classified elsewhere	ADD_MABS
Adenoviral Hepatitis	ICD10	B34.0	Adenovirus infection, unspecified	ADD_MABS
Acute Hepatitis B	ICD10	B17.0	Acute delta-(super) infection of hepatitis B carrier	ADD_MABS
Acute Hepatitis B	ICD10	B16.9	Acute hepatitis B without delta-agent and without hepatic coma	ADD_MABS
Acute Hepatitis B	ICD10	B16.2	Acute hepatitis B without delta-agent with hepatic coma	ADD_MABS
Acute Hepatitis B	ICD10	B16.1	Acute hepatitis B with delta-agent without hepatic coma	ADD_MABS
Acute Hepatitis B	ICD10	B16.0	Acute hepatitis B with delta-agent with hepatic coma	ADD_MABS
Acute Hepatitis B	ICD10	B16	Acute hepatitis B	ADD_MABS
Actinomycotic pulmonary infection	ICD10	A42.0	Pulmonary actinomycosis	ADD_MABS
Actinomycosis	ICD10	A42.9	Actinomycosis, unspecified	ADD_MABS
Actinomycosis	ICD10	A42.89	Other forms of actinomycosis	ADD_MABS
Actinomycosis	ICD10	A42.82	Actinomycotic encephalitis	ADD_MABS
Actinomycosis	ICD10	A42.81	Actinomycotic meningitis	ADD_MABS
Actinomycosis	ICD10	A42.8	Other forms of actinomycosis	ADD_MABS
Actinomycosis	ICD10	A42.7	Actinomycotic sepsis	ADD_MABS
Actinomycosis	ICD10	A42.2	Cervicofacial actinomycosis	ADD_MABS
Actinomycosis	ICD10	A42.1	Abdominal actinomycosis	ADD_MABS
Actinomycosis	ICD10	A42.0	Pulmonary actinomycosis	ADD_MABS
Actinomycosis	ICD10	A42	Actinomycosis	ADD_MABS
Achromobacter infection	ICD10	J15.6	Pneumonia due to other Gram-negative bacteria	ADD_MABS
Jaw abscess	ICD10	M27.2	Inflammatory conditions of jaws	ADD_MABS
Jaw abscess	ICD10	K12.2	Cellulitis and abscess of mouth	ADD_MABS
Jaw abscess	ICD10	K11.3	Abscess of salivary gland	ADD_MABS
Jaw abscess	ICD10	K04.7	Periapical abscess without sinus	ADD_MABS
Jaw abscess	ICD10	K04.6	Periapical abscess with sinus	ADD_MABS
BLEEDING EVENTS	ICD10	R58	Hemorrhage, not elsewhere classified	ADD_XABANS
BLEEDING EVENTS	ICD10	R31.9	Hematuria, unspecified	ADD_XABANS
BLEEDING EVENTS	ICD10	R31.0	Gross hematuria	ADD_XABANS
BLEEDING EVENTS	ICD10	R04.89	Hemorrhage from other sites in respiratory passages	ADD_XABANS
BLEEDING EVENTS	ICD10	R04.2	Hemoptysis	ADD_XABANS
BLEEDING EVENTS	ICD10	R04.1	Hemorrhage from throat	ADD_XABANS
BLEEDING EVENTS	ICD10	R04.0	Epistaxis	ADD_XABANS
BLEEDING EVENTS	ICD10	N93.9	Abnormal uterine and vaginal bleeding, unspecified	ADD_XABANS
BLEEDING EVENTS	ICD10	N93.8	Other specified abnormal uterine and vaginal bleeding	ADD_XABANS
BLEEDING EVENTS	ICD10	N93.0	Postcoital and contact bleeding	ADD_XABANS
BLEEDING EVENTS	ICD10	N92.5	Other specified irregular menstruation	ADD_XABANS
BLEEDING EVENTS	ICD10	N92.1	Excessive and frequent menstruation with irregular cycle	ADD_XABANS
BLEEDING EVENTS	ICD10	N92.0	Excessive and frequent menstruation with regular cycle	ADD_XABANS
BLEEDING EVENTS	ICD10	N89.7	Hematocolpos	ADD_XABANS
BLEEDING EVENTS	ICD10	M79.81	Nontraumatic hematoma of soft tissue	ADD_XABANS
BLEEDING EVENTS	ICD10	K92.2	Gastrointestinal hemorrhage, unspecified	ADD_XABANS
BLEEDING EVENTS	ICD10	K92.1	Melena	ADD_XABANS
BLEEDING EVENTS	ICD10	K92.0	Hematemesis	ADD_XABANS
BLEEDING EVENTS	ICD10	K66.1	Hemoperitoneum	ADD_XABANS
BLEEDING EVENTS	ICD10	K62.5	Hemorrhage of anus and rectum	ADD_XABANS
BLEEDING EVENTS	ICD10	K57.91	Diverticulosis of intestine, part unspecified, without perforation or abscess with bleeding	ADD_XABANS
BLEEDING EVENTS	ICD10	K57.81	Diverticulitis of intestine, part unspecified, with perforation and abscess with bleeding	ADD_XABANS
BLEEDING EVENTS	ICD10	K57.51	Diverticulosis of both small and large intestine without perforation or abscess with bleeding	ADD_XABANS
BLEEDING EVENTS	ICD10	K57.33	Diverticulitis of large intestine without perforation or abscess with bleeding	ADD_XABANS
BLEEDING EVENTS	ICD10	K57.31	Diverticulosis of large intestine without perforation or abscess with bleeding	ADD_XABANS
BLEEDING EVENTS	ICD10	K55.21	Angiodysplasia of colon with hemorrhage	ADD_XABANS
BLEEDING EVENTS	ICD10	K51.811	Other ulcerative colitis with rectal bleeding	ADD_XABANS
BLEEDING EVENTS	ICD10	K51.411	Inflammatory polyps of colon with rectal bleeding	ADD_XABANS
BLEEDING EVENTS	ICD10	K50.911	Crohns disease, unspecified, with rectal bleeding	ADD_XABANS
BLEEDING EVENTS	ICD10	K31.811	Angiodysplasia of stomach and duodenum with bleeding	ADD_XABANS
BLEEDING EVENTS	ICD10	K29.81	Duodenitis with bleeding	ADD_XABANS
BLEEDING EVENTS	ICD10	K29.71	Gastritis, unspecified, with bleeding	ADD_XABANS
BLEEDING EVENTS	ICD10	K29.61	Other gastritis with bleeding	ADD_XABANS
BLEEDING EVENTS	ICD10	K29.01	Acute gastritis with bleeding	ADD_XABANS
BLEEDING EVENTS	ICD10	K27.4	Chronic or unspecified peptic ulcer, site unspecified, with hemorrhage	ADD_XABANS
BLEEDING EVENTS	ICD10	K27.0	Acute peptic ulcer, site unspecified, with hemorrhage	ADD_XABANS
BLEEDING EVENTS	ICD10	K26.4	Chronic or unspecified duodenal ulcer with hemorrhage	ADD_XABANS
BLEEDING EVENTS	ICD10	K25.4	Chronic or unspecified gastric ulcer with hemorrhage	ADD_XABANS
BLEEDING EVENTS	ICD10	K25.0	Acute gastric ulcer with hemorrhage	ADD_XABANS
BLEEDING EVENTS	ICD10	K22.11	Ulcer of esophagus with bleeding	ADD_XABANS
BLEEDING EVENTS	ICD10	I85.01	Esophageal varices with bleeding	ADD_XABANS
BLEEDING EVENTS	ICD10	I62.1	Nontraumatic extradural hemorrhage	ADD_XABANS
BLEEDING EVENTS	ICD10	H43.12	VITREOUS HEMORRHAGE, LEFT EYE	ADD_XABANS
BLEEDING EVENTS	ICD10	H21.00	HYPHEMA, UNSPECIFIED EYE	ADD_XABANS
BLEEDING EVENTS	ICD10	H21.0	HYPHEMA	ADD_XABANS
BLEEDING EVENTS	ICD10	H21.03	HYPHEMA, BILATERAL	ADD_XABANS
BLEEDING EVENTS	ICD10	H05.239	HEMORRHAGE OF UNSPECIFIED ORBIT	ADD_XABANS
BLEEDING EVENTS	ICD10	H05.232	HEMORRHAGE OF LEFT ORBIT	ADD_XABANS
BLEEDING EVENTS	ICD10	H05.233	HEMORRHAGE OF BILATERAL ORBIT	ADD_XABANS
BLEEDING EVENTS	ICD10	H05.231	HEMORRHAGE OF RIGHT ORBIT	ADD_XABANS
BLEEDING EVENTS	ICD10	H05.23	HEMORRHAGE OF ORBIT	ADD_XABANS
BLEEDING EVENTS	ICD10	H21.02	HYPHEMA, LEFT EYE	ADD_XABANS
BLEEDING EVENTS	ICD10	H21.01	HYPHEMA, RIGHT EYE	ADD_XABANS
BLEEDING EVENTS	ICD10	H35.62	RETINAL HEMORRHAGE, LEFT EYE	ADD_XABANS
BLEEDING EVENTS	ICD10	H35.61	RETINAL HEMORRHAGE, RIGHT EYE	ADD_XABANS
BLEEDING EVENTS	ICD10	H35.6	RETINAL HEMORRHAGE	ADD_XABANS
BLEEDING EVENTS	ICD10	H35.63	RETINAL HEMORRHAGE, BILATERAL	ADD_XABANS
BLEEDING EVENTS	ICD10	H35.60	RETINAL HEMORRHAGE, UNSPECIFIED EYE	ADD_XABANS
BLEEDING EVENTS	ICD10	H43.1	VITREOUS HEMORRHAGE	ADD_XABANS
BLEEDING EVENTS	ICD10	H43.13	VITREOUS HEMORRHAGE, BILATERAL	ADD_XABANS
BLEEDING EVENTS	ICD10	H43.11	VITREOUS HEMORRHAGE, RIGHT EYE	ADD_XABANS
BLEEDING EVENTS	ICD10	H43.10	VITREOUS HEMORRHAGE, UNSPECIFIED EYE	ADD_XABANS
BLEEDING EVENTS	ICD10	I60.2	NONTRAUMATIC SUBARACHNOID HEMORRHAGE FROM ANTERIOR COMMUNICATING ARTERY	ADD_XABANS
BLEEDING EVENTS	ICD10	I60.8	OTHER NONTRAUMATIC SUBARACHNOID HEMORRHAGE	ADD_XABANS
BLEEDING EVENTS	ICD10	I60.3	NONTRAUMATIC SUBARACHNOID HEMORRHAGE FROM POSTERIOR COMMUNICATING ARTERY	ADD_XABANS
BLEEDING EVENTS	ICD10	I60.1	NONTRAUMATIC SUBARACHNOID HEMORRHAGE FROM MIDDLE CEREBRAL ARTERY	ADD_XABANS
BLEEDING EVENTS	ICD10	I60.31	NONTRAUMATIC SUBARACHNOID HEMORRHAGE FROM RIGHT POSTERIOR COMMUNICATING ARTERY	ADD_XABANS
BLEEDING EVENTS	ICD10	I60.01	NONTRAUMATIC SUBARACHNOID HEMORRHAGE FROM RIGHT CAROTID SIPHON AND BIFURCATION	ADD_XABANS
BLEEDING EVENTS	ICD10	I60.52	NONTRAUMATIC SUBARACHNOID HEMORRHAGE FROM LEFT VERTEBRAL ARTERY	ADD_XABANS
BLEEDING EVENTS	ICD10	I60.4	NONTRAUMATIC SUBARACHNOID HEMORRHAGE FROM BASILAR ARTERY	ADD_XABANS
BLEEDING EVENTS	ICD10	I60.32	NONTRAUMATIC SUBARACHNOID HEMORRHAGE FROM LEFT POSTERIOR COMMUNICATING ARTERY	ADD_XABANS
BLEEDING EVENTS	ICD10	I60.20	NONTRAUMATIC SUBARACHNOID HEMORRHAGE FROM UNSPECIFIED ANTERIOR COMMUNICATING ARTERY	ADD_XABANS
BLEEDING EVENTS	ICD10	I60.50	NONTRAUMATIC SUBARACHNOID HEMORRHAGE FROM UNSPECIFIED VERTEBRAL ARTERY	ADD_XABANS
BLEEDING EVENTS	ICD10	I60.11	NONTRAUMATIC SUBARACHNOID HEMORRHAGE FROM RIGHT MIDDLE CEREBRAL ARTERY	ADD_XABANS
BLEEDING EVENTS	ICD10	I60.6	NONTRAUMATIC SUBARACHNOID HEMORRHAGE FROM OTHER INTRACRANIAL ARTERIES	ADD_XABANS
BLEEDING EVENTS	ICD10	I60.22	NONTRAUMATIC SUBARACHNOID HEMORRHAGE FROM LEFT ANTERIOR COMMUNICATING ARTERY	ADD_XABANS
BLEEDING EVENTS	ICD10	I60.10	NONTRAUMATIC SUBARACHNOID HEMORRHAGE FROM UNSPECIFIED MIDDLE CEREBRAL ARTERY	ADD_XABANS
BLEEDING EVENTS	ICD10	I60.7	NONTRAUMATIC SUBARACHNOID HEMORRHAGE FROM UNSPECIFIED INTRACRANIAL ARTERY	ADD_XABANS
BLEEDING EVENTS	ICD10	I60.51	NONTRAUMATIC SUBARACHNOID HEMORRHAGE FROM RIGHT VERTEBRAL ARTERY	ADD_XABANS
BLEEDING EVENTS	ICD10	I60.00	NONTRAUMATIC SUBARACHNOID HEMORRHAGE FROM UNSPECIFIED CAROTID SIPHON AND BIFURCATION	ADD_XABANS
BLEEDING EVENTS	ICD10	I60.0	NONTRAUMATIC SUBARACHNOID HEMORRHAGE FROM CAROTID SIPHON AND BIFURCATION	ADD_XABANS
BLEEDING EVENTS	ICD10	I60.12	NONTRAUMATIC SUBARACHNOID HEMORRHAGE FROM LEFT MIDDLE CEREBRAL ARTERY	ADD_XABANS
BLEEDING EVENTS	ICD10	I60.02	NONTRAUMATIC SUBARACHNOID HEMORRHAGE FROM LEFT CAROTID SIPHON AND BIFURCATION	ADD_XABANS
BLEEDING EVENTS	ICD10	I60.30	NONTRAUMATIC SUBARACHNOID HEMORRHAGE FROM UNSPECIFIED POSTERIOR COMMUNICATING ARTERY	ADD_XABANS
BLEEDING EVENTS	ICD10	I60.5	NONTRAUMATIC SUBARACHNOID HEMORRHAGE FROM VERTEBRAL ARTERY	ADD_XABANS
BLEEDING EVENTS	ICD10	I60.21	NONTRAUMATIC SUBARACHNOID HEMORRHAGE FROM RIGHT ANTERIOR COMMUNICATING ARTERY	ADD_XABANS
BLEEDING EVENTS	ICD10	I60.9	NONTRAUMATIC SUBARACHNOID HEMORRHAGE, UNSPECIFIED	ADD_XABANS
BLEEDING EVENTS	ICD10	I61.2	NONTRAUMATIC INTRACEREBRAL HEMORRHAGE IN HEMISPHERE, UNSPECIFIED	ADD_XABANS
BLEEDING EVENTS	ICD10	I61.5	NONTRAUMATIC INTRACEREBRAL HEMORRHAGE, INTRAVENTRICULAR	ADD_XABANS
BLEEDING EVENTS	ICD10	I61.8	OTHER NONTRAUMATIC INTRACEREBRAL HEMORRHAGE	ADD_XABANS
BLEEDING EVENTS	ICD10	I61.9	NONTRAUMATIC INTRACEREBRAL HEMORRHAGE, UNSPECIFIED	ADD_XABANS
BLEEDING EVENTS	ICD10	I61.1	NONTRAUMATIC INTRACEREBRAL HEMORRHAGE IN HEMISPHERE, CORTICAL	ADD_XABANS
BLEEDING EVENTS	ICD10	I61.6	NONTRAUMATIC INTRACEREBRAL HEMORRHAGE, MULTIPLE LOCALIZED	ADD_XABANS
BLEEDING EVENTS	ICD10	I61.3	NONTRAUMATIC INTRACEREBRAL HEMORRHAGE IN BRAIN STEM	ADD_XABANS
BLEEDING EVENTS	ICD10	I61.4	NONTRAUMATIC INTRACEREBRAL HEMORRHAGE IN CEREBELLUM	ADD_XABANS
BLEEDING EVENTS	ICD10	I61.0	NONTRAUMATIC INTRACEREBRAL HEMORRHAGE IN HEMISPHERE, SUBCORTICAL	ADD_XABANS
BLEEDING EVENTS	ICD10	I62.02	NONTRAUMATIC SUBACUTE SUBDURAL HEMORRHAGE	ADD_XABANS
BLEEDING EVENTS	ICD10	I62.01	NONTRAUMATIC ACUTE SUBDURAL HEMORRHAGE	ADD_XABANS
BLEEDING EVENTS	ICD10	I62.0	NONTRAUMATIC SUBDURAL HEMORRHAGE	ADD_XABANS
BLEEDING EVENTS	ICD10	I62.03	NONTRAUMATIC CHRONIC SUBDURAL HEMORRHAGE	ADD_XABANS
BLEEDING EVENTS	ICD10	I62.00	NONTRAUMATIC SUBDURAL HEMORRHAGE, UNSPECIFIED	ADD_XABANS
BLEEDING EVENTS	ICD10	M25.00	HEMARTHROSIS, UNSPECIFIED JOINT	ADD_XABANS
BLEEDING EVENTS	ICD10	M25.06	HEMARTHROSIS, KNEE	ADD_XABANS
BLEEDING EVENTS	ICD10	M25.02	HEMARTHROSIS, ELBOW	ADD_XABANS
BLEEDING EVENTS	ICD10	M25.04	HEMARTHROSIS, HAND	ADD_XABANS
BLEEDING EVENTS	ICD10	M25.031	HEMARTHROSIS, RIGHT WRIST	ADD_XABANS
BLEEDING EVENTS	ICD10	M25.076	HEMARTHROSIS, UNSPECIFIED FOOT	ADD_XABANS
BLEEDING EVENTS	ICD10	M25.051	HEMARTHROSIS, RIGHT HIP	ADD_XABANS
BLEEDING EVENTS	ICD10	M25.08	HEMARTHROSIS, OTHER SPECIFIED SITE	ADD_XABANS
BLEEDING EVENTS	ICD10	M25.03	HEMARTHROSIS, WRIST	ADD_XABANS
BLEEDING EVENTS	ICD10	M25.012	HEMARTHROSIS, LEFT SHOULDER	ADD_XABANS
BLEEDING EVENTS	ICD10	M25.039	HEMARTHROSIS, UNSPECIFIED WRIST	ADD_XABANS
BLEEDING EVENTS	ICD10	M25.032	HEMARTHROSIS, LEFT WRIST	ADD_XABANS
BLEEDING EVENTS	ICD10	M25.059	HEMARTHROSIS, UNSPECIFIED HIP	ADD_XABANS
BLEEDING EVENTS	ICD10	M25.019	HEMARTHROSIS, UNSPECIFIED SHOULDER	ADD_XABANS
BLEEDING EVENTS	ICD10	M25.073	HEMARTHROSIS, UNSPECIFIED ANKLE	ADD_XABANS
BLEEDING EVENTS	ICD10	M25.07	HEMARTHROSIS, ANKLE AND FOOT	ADD_XABANS
BLEEDING EVENTS	ICD10	M25.022	HEMARTHROSIS, LEFT ELBOW	ADD_XABANS
BLEEDING EVENTS	ICD10	M25.0	HEMARTHROSIS	ADD_XABANS
BLEEDING EVENTS	ICD10	M25.075	HEMARTHROSIS, LEFT FOOT	ADD_XABANS
BLEEDING EVENTS	ICD10	M25.069	HEMARTHROSIS, UNSPECIFIED KNEE	ADD_XABANS
BLEEDING EVENTS	ICD10	M25.029	HEMARTHROSIS, UNSPECIFIED ELBOW	ADD_XABANS
BLEEDING EVENTS	ICD10	M25.052	HEMARTHROSIS, LEFT HIP	ADD_XABANS
BLEEDING EVENTS	ICD10	M25.021	HEMARTHROSIS, RIGHT ELBOW	ADD_XABANS
BLEEDING EVENTS	ICD10	M25.072	HEMARTHROSIS, LEFT ANKLE	ADD_XABANS
BLEEDING EVENTS	ICD10	M25.071	HEMARTHROSIS, RIGHT ANKLE	ADD_XABANS
BLEEDING EVENTS	ICD10	M25.011	HEMARTHROSIS, RIGHT SHOULDER	ADD_XABANS
BLEEDING EVENTS	ICD10	M25.061	HEMARTHROSIS, RIGHT KNEE	ADD_XABANS
BLEEDING EVENTS	ICD10	M25.042	HEMARTHROSIS, LEFT HAND	ADD_XABANS
BLEEDING EVENTS	ICD10	M25.05	HEMARTHROSIS, HIP	ADD_XABANS
BLEEDING EVENTS	ICD10	M25.074	HEMARTHROSIS, RIGHT FOOT	ADD_XABANS
BLEEDING EVENTS	ICD10	M25.062	HEMARTHROSIS, LEFT KNEE	ADD_XABANS
BLEEDING EVENTS	ICD10	M25.01	HEMARTHROSIS, SHOULDER	ADD_XABANS
BLEEDING EVENTS	ICD10	M25.041	HEMARTHROSIS, RIGHT HAND	ADD_XABANS
BLEEDING EVENTS	ICD10	M25.049	HEMARTHROSIS, UNSPECIFIED HAND	ADD_XABANS
BLEEDING EVENTS	ICD10	S06.34AD	TRAUMATIC HEMORRHAGE OF RIGHT CEREBRUM WITH LOSS OF CONSCIOUSNESS STATUS UNKNOWN, SUBSEQUENT ENCOUNTER	ADD_XABANS
BLEEDING EVENTS	ICD10	S06.34AS	TRAUMATIC HEMORRHAGE OF RIGHT CEREBRUM WITH LOSS OF CONSCIOUSNESS STATUS UNKNOWN, SEQUELA	ADD_XABANS
BLEEDING EVENTS	ICD10	S06.343S	TRAUMATIC HEMORRHAGE OF RIGHT CEREBRUM WITH LOSS OF CONSCIOUSNESS OF 1 HOURS TO 5 HOURS 59 MINUTES, SEQUELA	ADD_XABANS
BLEEDING EVENTS	ICD10	S06.346	TRAUMATIC HEMORRHAGE OF RIGHT CEREBRUM WITH LOSS OF CONSCIOUSNESS GREATER THAN 24 HOURS WITHOUT RETURN TO PRE-EXISTING CONSCIOUS LEVEL WITH PATIENT SURVIVING	ADD_XABANS
BLEEDING EVENTS	ICD10	S06.342D	TRAUMATIC HEMORRHAGE OF RIGHT CEREBRUM WITH LOSS OF CONSCIOUSNESS OF 31 MINUTES TO 59 MINUTES, SUBSEQUENT ENCOUNTER	ADD_XABANS
BLEEDING EVENTS	ICD10	S06.344	TRAUMATIC HEMORRHAGE OF RIGHT CEREBRUM WITH LOSS OF CONSCIOUSNESS OF 6 HOURS TO 24 HOURS	ADD_XABANS
BLEEDING EVENTS	ICD10	S06.342S	TRAUMATIC HEMORRHAGE OF RIGHT CEREBRUM WITH LOSS OF CONSCIOUSNESS OF 31 MINUTES TO 59 MINUTES, SEQUELA	ADD_XABANS
BLEEDING EVENTS	ICD10	S06.34AA	TRAUMATIC HEMORRHAGE OF RIGHT CEREBRUM WITH LOSS OF CONSCIOUSNESS STATUS UNKNOWN, INITIAL ENCOUNTER	ADD_XABANS
BLEEDING EVENTS	ICD10	S06.34A	TRAUMATIC HEMORRHAGE OF RIGHT CEREBRUM WITH LOSS OF CONSCIOUSNESS STATUS UNKNOWN	ADD_XABANS
BLEEDING EVENTS	ICD10	S06.340S	TRAUMATIC HEMORRHAGE OF RIGHT CEREBRUM WITHOUT LOSS OF CONSCIOUSNESS, SEQUELA	ADD_XABANS
BLEEDING EVENTS	ICD10	S06.340A	TRAUMATIC HEMORRHAGE OF RIGHT CEREBRUM WITHOUT LOSS OF CONSCIOUSNESS, INITIAL ENCOUNTER	ADD_XABANS
BLEEDING EVENTS	ICD10	S06.343D	TRAUMATIC HEMORRHAGE OF RIGHT CEREBRUM WITH LOSS OF CONSCIOUSNESS OF 1 HOURS TO 5 HOURS 59 MINUTES, SUBSEQUENT ENCOUNTER	ADD_XABANS
BLEEDING EVENTS	ICD10	S06.349A	TRAUMATIC HEMORRHAGE OF RIGHT CEREBRUM WITH LOSS OF CONSCIOUSNESS OF UNSPECIFIED DURATION, INITIAL ENCOUNTER	ADD_XABANS
BLEEDING EVENTS	ICD10	S06.348S	TRAUMATIC HEMORRHAGE OF RIGHT CEREBRUM WITH LOSS OF CONSCIOUSNESS OF ANY DURATION WITH DEATH DUE TO OTHER CAUSE PRIOR TO REGAINING CONSCIOUSNESS, SEQUELA	ADD_XABANS
BLEEDING EVENTS	ICD10	S06.349	TRAUMATIC HEMORRHAGE OF RIGHT CEREBRUM WITH LOSS OF CONSCIOUSNESS OF UNSPECIFIED DURATION	ADD_XABANS
BLEEDING EVENTS	ICD10	S06.341A	TRAUMATIC HEMORRHAGE OF RIGHT CEREBRUM WITH LOSS OF CONSCIOUSNESS OF 30 MINUTES OR LESS, INITIAL ENCOUNTER	ADD_XABANS
BLEEDING EVENTS	ICD10	S06.342	TRAUMATIC HEMORRHAGE OF RIGHT CEREBRUM WITH LOSS OF CONSCIOUSNESS OF 31 MINUTES TO 59 MINUTES	ADD_XABANS
BLEEDING EVENTS	ICD10	S06.345A	TRAUMATIC HEMORRHAGE OF RIGHT CEREBRUM WITH LOSS OF CONSCIOUSNESS GREATER THAN 24 HOURS WITH RETURN TO PRE-EXISTING CONSCIOUS LEVEL, INITIAL ENCOUNTER	ADD_XABANS
BLEEDING EVENTS	ICD10	S06.340D	TRAUMATIC HEMORRHAGE OF RIGHT CEREBRUM WITHOUT LOSS OF CONSCIOUSNESS, SUBSEQUENT ENCOUNTER	ADD_XABANS
BLEEDING EVENTS	ICD10	S06.345S	TRAUMATIC HEMORRHAGE OF RIGHT CEREBRUM WITH LOSS OF CONSCIOUSNESS GREATER THAN 24 HOURS WITH RETURN TO PRE-EXISTING CONSCIOUS LEVEL, SEQUELA	ADD_XABANS
BLEEDING EVENTS	ICD10	S06.343A	TRAUMATIC HEMORRHAGE OF RIGHT CEREBRUM WITH LOSS OF CONSCIOUSNESS OF 1 HOURS TO 5 HOURS 59 MINUTES, INITIAL ENCOUNTER	ADD_XABANS
BLEEDING EVENTS	ICD10	S06.349S	TRAUMATIC HEMORRHAGE OF RIGHT CEREBRUM WITH LOSS OF CONSCIOUSNESS OF UNSPECIFIED DURATION, SEQUELA	ADD_XABANS
BLEEDING EVENTS	ICD10	S06.346A	TRAUMATIC HEMORRHAGE OF RIGHT CEREBRUM WITH LOSS OF CONSCIOUSNESS GREATER THAN 24 HOURS WITHOUT RETURN TO PRE-EXISTING CONSCIOUS LEVEL WITH PATIENT SURVIVING, INITIAL ENCOUNTER	ADD_XABANS
BLEEDING EVENTS	ICD10	S06.340	TRAUMATIC HEMORRHAGE OF RIGHT CEREBRUM WITHOUT LOSS OF CONSCIOUSNESS	ADD_XABANS
BLEEDING EVENTS	ICD10	S06.348A	TRAUMATIC HEMORRHAGE OF RIGHT CEREBRUM WITH LOSS OF CONSCIOUSNESS OF ANY DURATION WITH DEATH DUE TO OTHER CAUSE PRIOR TO REGAINING CONSCIOUSNESS, INITIAL ENCOUNTER	ADD_XABANS
BLEEDING EVENTS	ICD10	S06.341S	TRAUMATIC HEMORRHAGE OF RIGHT CEREBRUM WITH LOSS OF CONSCIOUSNESS OF 30 MINUTES OR LESS, SEQUELA	ADD_XABANS
BLEEDING EVENTS	ICD10	S06.347A	TRAUMATIC HEMORRHAGE OF RIGHT CEREBRUM WITH LOSS OF CONSCIOUSNESS OF ANY DURATION WITH DEATH DUE TO BRAIN INJURY PRIOR TO REGAINING CONSCIOUSNESS, INITIAL ENCOUNTER	ADD_XABANS
BLEEDING EVENTS	ICD10	S06.345	TRAUMATIC HEMORRHAGE OF RIGHT CEREBRUM WITH LOSS OF CONSCIOUSNESS GREATER THAN 24 HOURS WITH RETURN TO PRE-EXISTING CONSCIOUS LEVEL	ADD_XABANS
BLEEDING EVENTS	ICD10	S06.345D	TRAUMATIC HEMORRHAGE OF RIGHT CEREBRUM WITH LOSS OF CONSCIOUSNESS GREATER THAN 24 HOURS WITH RETURN TO PRE-EXISTING CONSCIOUS LEVEL, SUBSEQUENT ENCOUNTER	ADD_XABANS
BLEEDING EVENTS	ICD10	S06.342A	TRAUMATIC HEMORRHAGE OF RIGHT CEREBRUM WITH LOSS OF CONSCIOUSNESS OF 31 MINUTES TO 59 MINUTES, INITIAL ENCOUNTER	ADD_XABANS
BLEEDING EVENTS	ICD10	S06.346S	TRAUMATIC HEMORRHAGE OF RIGHT CEREBRUM WITH LOSS OF CONSCIOUSNESS GREATER THAN 24 HOURS WITHOUT RETURN TO PRE-EXISTING CONSCIOUS LEVEL WITH PATIENT SURVIVING, SEQUELA	ADD_XABANS
BLEEDING EVENTS	ICD10	S06.341	TRAUMATIC HEMORRHAGE OF RIGHT CEREBRUM WITH LOSS OF CONSCIOUSNESS OF 30 MINUTES OR LESS	ADD_XABANS
BLEEDING EVENTS	ICD10	S06.343	TRAUMATIC HEMORRHAGE OF RIGHT CEREBRUM WITH LOSS OF CONSCIOUSNESS OF 1 HOURS TO 5 HOURS 59 MINUTES	ADD_XABANS
BLEEDING EVENTS	ICD10	S06.346D	TRAUMATIC HEMORRHAGE OF RIGHT CEREBRUM WITH LOSS OF CONSCIOUSNESS GREATER THAN 24 HOURS WITHOUT RETURN TO PRE-EXISTING CONSCIOUS LEVEL WITH PATIENT SURVIVING, SUBSEQUENT ENCOUNTER	ADD_XABANS
BLEEDING EVENTS	ICD10	S06.349D	TRAUMATIC HEMORRHAGE OF RIGHT CEREBRUM WITH LOSS OF CONSCIOUSNESS OF UNSPECIFIED DURATION, SUBSEQUENT ENCOUNTER	ADD_XABANS
BLEEDING EVENTS	ICD10	S06.347	TRAUMATIC HEMORRHAGE OF RIGHT CEREBRUM WITH LOSS OF CONSCIOUSNESS OF ANY DURATION WITH DEATH DUE TO BRAIN INJURY PRIOR TO REGAINING CONSCIOUSNESS	ADD_XABANS
BLEEDING EVENTS	ICD10	S06.344D	TRAUMATIC HEMORRHAGE OF RIGHT CEREBRUM WITH LOSS OF CONSCIOUSNESS OF 6 HOURS TO 24 HOURS, SUBSEQUENT ENCOUNTER	ADD_XABANS
BLEEDING EVENTS	ICD10	S06.347D	TRAUMATIC HEMORRHAGE OF RIGHT CEREBRUM WITH LOSS OF CONSCIOUSNESS OF ANY DURATION WITH DEATH DUE TO BRAIN INJURY PRIOR TO REGAINING CONSCIOUSNESS, SUBSEQUENT ENCOUNTER	ADD_XABANS
BLEEDING EVENTS	ICD10	S06.348	TRAUMATIC HEMORRHAGE OF RIGHT CEREBRUM WITH LOSS OF CONSCIOUSNESS OF ANY DURATION WITH DEATH DUE TO OTHER CAUSE PRIOR TO REGAINING CONSCIOUSNESS	ADD_XABANS
BLEEDING EVENTS	ICD10	S06.347S	TRAUMATIC HEMORRHAGE OF RIGHT CEREBRUM WITH LOSS OF CONSCIOUSNESS OF ANY DURATION WITH DEATH DUE TO BRAIN INJURY PRIOR TO REGAINING CONSCIOUSNESS, SEQUELA	ADD_XABANS
BLEEDING EVENTS	ICD10	S06.348D	TRAUMATIC HEMORRHAGE OF RIGHT CEREBRUM WITH LOSS OF CONSCIOUSNESS OF ANY DURATION WITH DEATH DUE TO OTHER CAUSE PRIOR TO REGAINING CONSCIOUSNESS, SUBSEQUENT ENCOUNTER	ADD_XABANS
BLEEDING EVENTS	ICD10	S06.344A	TRAUMATIC HEMORRHAGE OF RIGHT CEREBRUM WITH LOSS OF CONSCIOUSNESS OF 6 HOURS TO 24 HOURS, INITIAL ENCOUNTER	ADD_XABANS
BLEEDING EVENTS	ICD10	S06.34	TRAUMATIC HEMORRHAGE OF RIGHT CEREBRUM	ADD_XABANS
BLEEDING EVENTS	ICD10	S06.341D	TRAUMATIC HEMORRHAGE OF RIGHT CEREBRUM WITH LOSS OF CONSCIOUSNESS OF 30 MINUTES OR LESS, SUBSEQUENT ENCOUNTER	ADD_XABANS
BLEEDING EVENTS	ICD10	S06.344S	TRAUMATIC HEMORRHAGE OF RIGHT CEREBRUM WITH LOSS OF CONSCIOUSNESS OF 6 HOURS TO 24 HOURS, SEQUELA	ADD_XABANS
BLEEDING EVENTS	ICD10	S06.36AS	TRAUMATIC HEMORRHAGE OF CEREBRUM, UNSPECIFIED, WITH LOSS OF CONSCIOUSNESS STATUS UNKNOWN, SEQUELA	ADD_XABANS
BLEEDING EVENTS	ICD10	S06.36AA	TRAUMATIC HEMORRHAGE OF CEREBRUM, UNSPECIFIED, WITH LOSS OF CONSCIOUSNESS STATUS UNKNOWN, INITIAL ENCOUNTER	ADD_XABANS
BLEEDING EVENTS	ICD10	S06.36AD	TRAUMATIC HEMORRHAGE OF CEREBRUM, UNSPECIFIED, WITH LOSS OF CONSCIOUSNESS STATUS UNKNOWN, SUBSEQUENT ENCOUNTER	ADD_XABANS
BLEEDING EVENTS	ICD10	S06.367S	TRAUMATIC HEMORRHAGE OF CEREBRUM, UNSPECIFIED, WITH LOSS OF CONSCIOUSNESS OF ANY DURATION WITH DEATH DUE TO BRAIN INJURY PRIOR TO REGAINING CONSCIOUSNESS, SEQUELA	ADD_XABANS
BLEEDING EVENTS	ICD10	S06.368A	TRAUMATIC HEMORRHAGE OF CEREBRUM, UNSPECIFIED, WITH LOSS OF CONSCIOUSNESS OF ANY DURATION WITH DEATH DUE TO OTHER CAUSE PRIOR TO REGAINING CONSCIOUSNESS, INITIAL ENCOUNTER	ADD_XABANS
BLEEDING EVENTS	ICD10	S06.36A	TRAUMATIC HEMORRHAGE OF CEREBRUM, UNSPECIFIED, WITH LOSS OF CONSCIOUSNESS STATUS UNKNOWN	ADD_XABANS
BLEEDING EVENTS	ICD10	S06.360	TRAUMATIC HEMORRHAGE OF CEREBRUM, UNSPECIFIED, WITHOUT LOSS OF CONSCIOUSNESS	ADD_XABANS
BLEEDING EVENTS	ICD10	S06.367A	TRAUMATIC HEMORRHAGE OF CEREBRUM, UNSPECIFIED, WITH LOSS OF CONSCIOUSNESS OF ANY DURATION WITH DEATH DUE TO BRAIN INJURY PRIOR TO REGAINING CONSCIOUSNESS, INITIAL ENCOUNTER	ADD_XABANS
BLEEDING EVENTS	ICD10	S06.369A	TRAUMATIC HEMORRHAGE OF CEREBRUM, UNSPECIFIED, WITH LOSS OF CONSCIOUSNESS OF UNSPECIFIED DURATION, INITIAL ENCOUNTER	ADD_XABANS
BLEEDING EVENTS	ICD10	S06.364S	TRAUMATIC HEMORRHAGE OF CEREBRUM, UNSPECIFIED, WITH LOSS OF CONSCIOUSNESS OF 6 HOURS TO 24 HOURS, SEQUELA	ADD_XABANS
BLEEDING EVENTS	ICD10	S06.365	TRAUMATIC HEMORRHAGE OF CEREBRUM, UNSPECIFIED, WITH LOSS OF CONSCIOUSNESS GREATER THAN 24 HOURS WITH RETURN TO PRE-EXISTING CONSCIOUS LEVEL	ADD_XABANS
BLEEDING EVENTS	ICD10	S06.366D	TRAUMATIC HEMORRHAGE OF CEREBRUM, UNSPECIFIED, WITH LOSS OF CONSCIOUSNESS GREATER THAN 24 HOURS WITHOUT RETURN TO PRE-EXISTING CONSCIOUS LEVEL WITH PATIENT SURVIVING, SUBSEQUENT ENCOUNTER	ADD_XABANS
BLEEDING EVENTS	ICD10	S06.369D	TRAUMATIC HEMORRHAGE OF CEREBRUM, UNSPECIFIED, WITH LOSS OF CONSCIOUSNESS OF UNSPECIFIED DURATION, SUBSEQUENT ENCOUNTER	ADD_XABANS
BLEEDING EVENTS	ICD10	S06.361S	TRAUMATIC HEMORRHAGE OF CEREBRUM, UNSPECIFIED, WITH LOSS OF CONSCIOUSNESS OF 30 MINUTES OR LESS, SEQUELA	ADD_XABANS
BLEEDING EVENTS	ICD10	S06.360D	TRAUMATIC HEMORRHAGE OF CEREBRUM, UNSPECIFIED, WITHOUT LOSS OF CONSCIOUSNESS, SUBSEQUENT ENCOUNTER	ADD_XABANS
BLEEDING EVENTS	ICD10	S06.364A	TRAUMATIC HEMORRHAGE OF CEREBRUM, UNSPECIFIED, WITH LOSS OF CONSCIOUSNESS OF 6 HOURS TO 24 HOURS, INITIAL ENCOUNTER	ADD_XABANS
BLEEDING EVENTS	ICD10	S06.365S	TRAUMATIC HEMORRHAGE OF CEREBRUM, UNSPECIFIED, WITH LOSS OF CONSCIOUSNESS GREATER THAN 24 HOURS WITH RETURN TO PRE-EXISTING CONSCIOUS LEVEL, SEQUELA	ADD_XABANS
BLEEDING EVENTS	ICD10	S06.36	TRAUMATIC HEMORRHAGE OF CEREBRUM, UNSPECIFIED	ADD_XABANS
BLEEDING EVENTS	ICD10	S06.363A	TRAUMATIC HEMORRHAGE OF CEREBRUM, UNSPECIFIED, WITH LOSS OF CONSCIOUSNESS OF 1 HOURS TO 5 HOURS 59 MINUTES, INITIAL ENCOUNTER	ADD_XABANS
BLEEDING EVENTS	ICD10	S06.361	TRAUMATIC HEMORRHAGE OF CEREBRUM, UNSPECIFIED, WITH LOSS OF CONSCIOUSNESS OF 30 MINUTES OR LESS	ADD_XABANS
BLEEDING EVENTS	ICD10	S06.368D	TRAUMATIC HEMORRHAGE OF CEREBRUM, UNSPECIFIED, WITH LOSS OF CONSCIOUSNESS OF ANY DURATION WITH DEATH DUE TO OTHER CAUSE PRIOR TO REGAINING CONSCIOUSNESS, SUBSEQUENT ENCOUNTER	ADD_XABANS
BLEEDING EVENTS	ICD10	S06.369	TRAUMATIC HEMORRHAGE OF CEREBRUM, UNSPECIFIED, WITH LOSS OF CONSCIOUSNESS OF UNSPECIFIED DURATION	ADD_XABANS
BLEEDING EVENTS	ICD10	S06.362S	TRAUMATIC HEMORRHAGE OF CEREBRUM, UNSPECIFIED, WITH LOSS OF CONSCIOUSNESS OF 31 MINUTES TO 59 MINUTES, SEQUELA	ADD_XABANS
BLEEDING EVENTS	ICD10	S06.363S	TRAUMATIC HEMORRHAGE OF CEREBRUM, UNSPECIFIED, WITH LOSS OF CONSCIOUSNESS OF 1 HOURS TO 5 HOURS 59 MINUTES, SEQUELA	ADD_XABANS
BLEEDING EVENTS	ICD10	S06.363	TRAUMATIC HEMORRHAGE OF CEREBRUM, UNSPECIFIED, WITH LOSS OF CONSCIOUSNESS OF 1 HOURS TO 5 HOURS 59 MINUTES	ADD_XABANS
BLEEDING EVENTS	ICD10	S06.362D	TRAUMATIC HEMORRHAGE OF CEREBRUM, UNSPECIFIED, WITH LOSS OF CONSCIOUSNESS OF 31 MINUTES TO 59 MINUTES, SUBSEQUENT ENCOUNTER	ADD_XABANS
BLEEDING EVENTS	ICD10	S06.362	TRAUMATIC HEMORRHAGE OF CEREBRUM, UNSPECIFIED, WITH LOSS OF CONSCIOUSNESS OF 31 MINUTES TO 59 MINUTES	ADD_XABANS
BLEEDING EVENTS	ICD10	S06.360S	TRAUMATIC HEMORRHAGE OF CEREBRUM, UNSPECIFIED, WITHOUT LOSS OF CONSCIOUSNESS, SEQUELA	ADD_XABANS
BLEEDING EVENTS	ICD10	S06.367D	TRAUMATIC HEMORRHAGE OF CEREBRUM, UNSPECIFIED, WITH LOSS OF CONSCIOUSNESS OF ANY DURATION WITH DEATH DUE TO BRAIN INJURY PRIOR TO REGAINING CONSCIOUSNESS, SUBSEQUENT ENCOUNTER	ADD_XABANS
BLEEDING EVENTS	ICD10	S06.361D	TRAUMATIC HEMORRHAGE OF CEREBRUM, UNSPECIFIED, WITH LOSS OF CONSCIOUSNESS OF 30 MINUTES OR LESS, SUBSEQUENT ENCOUNTER	ADD_XABANS
BLEEDING EVENTS	ICD10	S06.368S	TRAUMATIC HEMORRHAGE OF CEREBRUM, UNSPECIFIED, WITH LOSS OF CONSCIOUSNESS OF ANY DURATION WITH DEATH DUE TO OTHER CAUSE PRIOR TO REGAINING CONSCIOUSNESS, SEQUELA	ADD_XABANS
BLEEDING EVENTS	ICD10	S06.366	TRAUMATIC HEMORRHAGE OF CEREBRUM, UNSPECIFIED, WITH LOSS OF CONSCIOUSNESS GREATER THAN 24 HOURS WITHOUT RETURN TO PRE-EXISTING CONSCIOUS LEVEL WITH PATIENT SURVIVING	ADD_XABANS
BLEEDING EVENTS	ICD10	S06.363D	TRAUMATIC HEMORRHAGE OF CEREBRUM, UNSPECIFIED, WITH LOSS OF CONSCIOUSNESS OF 1 HOURS TO 5 HOURS 59 MINUTES, SUBSEQUENT ENCOUNTER	ADD_XABANS
BLEEDING EVENTS	ICD10	S06.361A	TRAUMATIC HEMORRHAGE OF CEREBRUM, UNSPECIFIED, WITH LOSS OF CONSCIOUSNESS OF 30 MINUTES OR LESS, INITIAL ENCOUNTER	ADD_XABANS
BLEEDING EVENTS	ICD10	S06.365A	TRAUMATIC HEMORRHAGE OF CEREBRUM, UNSPECIFIED, WITH LOSS OF CONSCIOUSNESS GREATER THAN 24 HOURS WITH RETURN TO PRE-EXISTING CONSCIOUS LEVEL, INITIAL ENCOUNTER	ADD_XABANS
BLEEDING EVENTS	ICD10	S06.360A	TRAUMATIC HEMORRHAGE OF CEREBRUM, UNSPECIFIED, WITHOUT LOSS OF CONSCIOUSNESS, INITIAL ENCOUNTER	ADD_XABANS
BLEEDING EVENTS	ICD10	S06.362A	TRAUMATIC HEMORRHAGE OF CEREBRUM, UNSPECIFIED, WITH LOSS OF CONSCIOUSNESS OF 31 MINUTES TO 59 MINUTES, INITIAL ENCOUNTER	ADD_XABANS
BLEEDING EVENTS	ICD10	S06.369S	TRAUMATIC HEMORRHAGE OF CEREBRUM, UNSPECIFIED, WITH LOSS OF CONSCIOUSNESS OF UNSPECIFIED DURATION, SEQUELA	ADD_XABANS
BLEEDING EVENTS	ICD10	S06.366S	TRAUMATIC HEMORRHAGE OF CEREBRUM, UNSPECIFIED, WITH LOSS OF CONSCIOUSNESS GREATER THAN 24 HOURS WITHOUT RETURN TO PRE-EXISTING CONSCIOUS LEVEL WITH PATIENT SURVIVING, SEQUELA	ADD_XABANS
BLEEDING EVENTS	ICD10	S06.364D	TRAUMATIC HEMORRHAGE OF CEREBRUM, UNSPECIFIED, WITH LOSS OF CONSCIOUSNESS OF 6 HOURS TO 24 HOURS, SUBSEQUENT ENCOUNTER	ADD_XABANS
BLEEDING EVENTS	ICD10	S06.366A	TRAUMATIC HEMORRHAGE OF CEREBRUM, UNSPECIFIED, WITH LOSS OF CONSCIOUSNESS GREATER THAN 24 HOURS WITHOUT RETURN TO PRE-EXISTING CONSCIOUS LEVEL WITH PATIENT SURVIVING, INITIAL ENCOUNTER	ADD_XABANS
BLEEDING EVENTS	ICD10	S06.367	TRAUMATIC HEMORRHAGE OF CEREBRUM, UNSPECIFIED, WITH LOSS OF CONSCIOUSNESS OF ANY DURATION WITH DEATH DUE TO BRAIN INJURY PRIOR TO REGAINING CONSCIOUSNESS	ADD_XABANS
BLEEDING EVENTS	ICD10	S06.364	TRAUMATIC HEMORRHAGE OF CEREBRUM, UNSPECIFIED, WITH LOSS OF CONSCIOUSNESS OF 6 HOURS TO 24 HOURS	ADD_XABANS
BLEEDING EVENTS	ICD10	S06.368	TRAUMATIC HEMORRHAGE OF CEREBRUM, UNSPECIFIED, WITH LOSS OF CONSCIOUSNESS OF ANY DURATION WITH DEATH DUE TO OTHER CAUSE PRIOR TO REGAINING CONSCIOUSNESS	ADD_XABANS
BLEEDING EVENTS	ICD10	S06.365D	TRAUMATIC HEMORRHAGE OF CEREBRUM, UNSPECIFIED, WITH LOSS OF CONSCIOUSNESS GREATER THAN 24 HOURS WITH RETURN TO PRE-EXISTING CONSCIOUS LEVEL, SUBSEQUENT ENCOUNTER	ADD_XABANS
BLEEDING EVENTS	ICD10	S06.5XAA	TRAUMATIC SUBDURAL HEMORRHAGE WITH LOSS OF CONSCIOUSNESS STATUS UNKNOWN, INITIAL ENCOUNTER	ADD_XABANS
BLEEDING EVENTS	ICD10	S06.5XA	TRAUMATIC SUBDURAL HEMORRHAGE WITH LOSS OF CONSCIOUSNESS STATUS UNKNOWN	ADD_XABANS
BLEEDING EVENTS	ICD10	S06.5X3	TRAUMATIC SUBDURAL HEMORRHAGE WITH LOSS OF CONSCIOUSNESS OF 1 HOUR TO 5 HOURS 59 MINUTES	ADD_XABANS
BLEEDING EVENTS	ICD10	S06.5X4A	TRAUMATIC SUBDURAL HEMORRHAGE WITH LOSS OF CONSCIOUSNESS OF 6 HOURS TO 24 HOURS, INITIAL ENCOUNTER	ADD_XABANS
BLEEDING EVENTS	ICD10	S06.5X4D	TRAUMATIC SUBDURAL HEMORRHAGE WITH LOSS OF CONSCIOUSNESS OF 6 HOURS TO 24 HOURS, SUBSEQUENT ENCOUNTER	ADD_XABANS
BLEEDING EVENTS	ICD10	S06.5X7D	TRAUMATIC SUBDURAL HEMORRHAGE WITH LOSS OF CONSCIOUSNESS OF ANY DURATION WITH DEATH DUE TO BRAIN INJURY BEFORE REGAINING CONSCIOUSNESS, SUBSEQUENT ENCOUNTER	ADD_XABANS
BLEEDING EVENTS	ICD10	S06.5X9D	TRAUMATIC SUBDURAL HEMORRHAGE WITH LOSS OF CONSCIOUSNESS OF UNSPECIFIED DURATION, SUBSEQUENT ENCOUNTER	ADD_XABANS
BLEEDING EVENTS	ICD10	S06.5XAD	TRAUMATIC SUBDURAL HEMORRHAGE WITH LOSS OF CONSCIOUSNESS STATUS UNKNOWN, SUBSEQUENT ENCOUNTER	ADD_XABANS
BLEEDING EVENTS	ICD10	S06.5XAS	TRAUMATIC SUBDURAL HEMORRHAGE WITH LOSS OF CONSCIOUSNESS STATUS UNKNOWN, SEQUELA	ADD_XABANS
BLEEDING EVENTS	ICD10	S06.5X9S	TRAUMATIC SUBDURAL HEMORRHAGE WITH LOSS OF CONSCIOUSNESS OF UNSPECIFIED DURATION, SEQUELA	ADD_XABANS
BLEEDING EVENTS	ICD10	S06.5X8A	TRAUMATIC SUBDURAL HEMORRHAGE WITH LOSS OF CONSCIOUSNESS OF ANY DURATION WITH DEATH DUE TO OTHER CAUSE BEFORE REGAINING CONSCIOUSNESS, INITIAL ENCOUNTER	ADD_XABANS
BLEEDING EVENTS	ICD10	S06.5X0D	TRAUMATIC SUBDURAL HEMORRHAGE WITHOUT LOSS OF CONSCIOUSNESS, SUBSEQUENT ENCOUNTER	ADD_XABANS
BLEEDING EVENTS	ICD10	S06.5X6D	TRAUMATIC SUBDURAL HEMORRHAGE WITH LOSS OF CONSCIOUSNESS GREATER THAN 24 HOURS WITHOUT RETURN TO PRE-EXISTING CONSCIOUS LEVEL WITH PATIENT SURVIVING, SUBSEQUENT ENCOUNTER	ADD_XABANS
BLEEDING EVENTS	ICD10	S06.5X8	TRAUMATIC SUBDURAL HEMORRHAGE WITH LOSS OF CONSCIOUSNESS OF ANY DURATION WITH DEATH DUE TO OTHER CAUSE BEFORE REGAINING CONSCIOUSNESS	ADD_XABANS
BLEEDING EVENTS	ICD10	S06.5X7S	TRAUMATIC SUBDURAL HEMORRHAGE WITH LOSS OF CONSCIOUSNESS OF ANY DURATION WITH DEATH DUE TO BRAIN INJURY BEFORE REGAINING CONSCIOUSNESS, SEQUELA	ADD_XABANS
BLEEDING EVENTS	ICD10	S06.5X1A	TRAUMATIC SUBDURAL HEMORRHAGE WITH LOSS OF CONSCIOUSNESS OF 30 MINUTES OR LESS, INITIAL ENCOUNTER	ADD_XABANS
BLEEDING EVENTS	ICD10	S06.5X7	TRAUMATIC SUBDURAL HEMORRHAGE WITH LOSS OF CONSCIOUSNESS OF ANY DURATION WITH DEATH DUE TO BRAIN INJURY BEFORE REGAINING CONSCIOUSNESS	ADD_XABANS
BLEEDING EVENTS	ICD10	S06.5X9A	TRAUMATIC SUBDURAL HEMORRHAGE WITH LOSS OF CONSCIOUSNESS OF UNSPECIFIED DURATION, INITIAL ENCOUNTER	ADD_XABANS
BLEEDING EVENTS	ICD10	S06.5X5D	TRAUMATIC SUBDURAL HEMORRHAGE WITH LOSS OF CONSCIOUSNESS GREATER THAN 24 HOURS WITH RETURN TO PRE-EXISTING CONSCIOUS LEVEL, SUBSEQUENT ENCOUNTER	ADD_XABANS
BLEEDING EVENTS	ICD10	S06.5X	TRAUMATIC SUBDURAL HEMORRHAGE	ADD_XABANS
BLEEDING EVENTS	ICD10	S06.5X0S	TRAUMATIC SUBDURAL HEMORRHAGE WITHOUT LOSS OF CONSCIOUSNESS, SEQUELA	ADD_XABANS
BLEEDING EVENTS	ICD10	S06.5X2S	TRAUMATIC SUBDURAL HEMORRHAGE WITH LOSS OF CONSCIOUSNESS OF 31 MINUTES TO 59 MINUTES, SEQUELA	ADD_XABANS
BLEEDING EVENTS	ICD10	S06.5X7A	TRAUMATIC SUBDURAL HEMORRHAGE WITH LOSS OF CONSCIOUSNESS OF ANY DURATION WITH DEATH DUE TO BRAIN INJURY BEFORE REGAINING CONSCIOUSNESS, INITIAL ENCOUNTER	ADD_XABANS
BLEEDING EVENTS	ICD10	S06.5X1S	TRAUMATIC SUBDURAL HEMORRHAGE WITH LOSS OF CONSCIOUSNESS OF 30 MINUTES OR LESS, SEQUELA	ADD_XABANS
BLEEDING EVENTS	ICD10	S06.5X4S	TRAUMATIC SUBDURAL HEMORRHAGE WITH LOSS OF CONSCIOUSNESS OF 6 HOURS TO 24 HOURS, SEQUELA	ADD_XABANS
BLEEDING EVENTS	ICD10	S06.5X2D	TRAUMATIC SUBDURAL HEMORRHAGE WITH LOSS OF CONSCIOUSNESS OF 31 MINUTES TO 59 MINUTES, SUBSEQUENT ENCOUNTER	ADD_XABANS
BLEEDING EVENTS	ICD10	S06.5X3D	TRAUMATIC SUBDURAL HEMORRHAGE WITH LOSS OF CONSCIOUSNESS OF 1 HOUR TO 5 HOURS 59 MINUTES, SUBSEQUENT ENCOUNTER	ADD_XABANS
BLEEDING EVENTS	ICD10	S06.5X3A	TRAUMATIC SUBDURAL HEMORRHAGE WITH LOSS OF CONSCIOUSNESS OF 1 HOUR TO 5 HOURS 59 MINUTES, INITIAL ENCOUNTER	ADD_XABANS
BLEEDING EVENTS	ICD10	S06.5X2A	TRAUMATIC SUBDURAL HEMORRHAGE WITH LOSS OF CONSCIOUSNESS OF 31 MINUTES TO 59 MINUTES, INITIAL ENCOUNTER	ADD_XABANS
BLEEDING EVENTS	ICD10	S06.5X9	TRAUMATIC SUBDURAL HEMORRHAGE WITH LOSS OF CONSCIOUSNESS OF UNSPECIFIED DURATION	ADD_XABANS
BLEEDING EVENTS	ICD10	S06.5X6	TRAUMATIC SUBDURAL HEMORRHAGE WITH LOSS OF CONSCIOUSNESS GREATER THAN 24 HOURS WITHOUT RETURN TO PRE-EXISTING CONSCIOUS LEVEL WITH PATIENT SURVIVING	ADD_XABANS
BLEEDING EVENTS	ICD10	S06.5X3S	TRAUMATIC SUBDURAL HEMORRHAGE WITH LOSS OF CONSCIOUSNESS OF 1 HOUR TO 5 HOURS 59 MINUTES, SEQUELA	ADD_XABANS
BLEEDING EVENTS	ICD10	S06.5X4	TRAUMATIC SUBDURAL HEMORRHAGE WITH LOSS OF CONSCIOUSNESS OF 6 HOURS TO 24 HOURS	ADD_XABANS
BLEEDING EVENTS	ICD10	S06.5X1	TRAUMATIC SUBDURAL HEMORRHAGE WITH LOSS OF CONSCIOUSNESS OF 30 MINUTES OR LESS	ADD_XABANS
BLEEDING EVENTS	ICD10	S06.5X0A	TRAUMATIC SUBDURAL HEMORRHAGE WITHOUT LOSS OF CONSCIOUSNESS, INITIAL ENCOUNTER	ADD_XABANS
BLEEDING EVENTS	ICD10	S06.5X2	TRAUMATIC SUBDURAL HEMORRHAGE WITH LOSS OF CONSCIOUSNESS OF 31 MINUTES TO 59 MINUTES	ADD_XABANS
BLEEDING EVENTS	ICD10	S06.5X8D	TRAUMATIC SUBDURAL HEMORRHAGE WITH LOSS OF CONSCIOUSNESS OF ANY DURATION WITH DEATH DUE TO OTHER CAUSE BEFORE REGAINING CONSCIOUSNESS, SUBSEQUENT ENCOUNTER	ADD_XABANS
BLEEDING EVENTS	ICD10	S06.5X6A	TRAUMATIC SUBDURAL HEMORRHAGE WITH LOSS OF CONSCIOUSNESS GREATER THAN 24 HOURS WITHOUT RETURN TO PRE-EXISTING CONSCIOUS LEVEL WITH PATIENT SURVIVING, INITIAL ENCOUNTER	ADD_XABANS
BLEEDING EVENTS	ICD10	S06.5X1D	TRAUMATIC SUBDURAL HEMORRHAGE WITH LOSS OF CONSCIOUSNESS OF 30 MINUTES OR LESS, SUBSEQUENT ENCOUNTER	ADD_XABANS
BLEEDING EVENTS	ICD10	S06.5X6S	TRAUMATIC SUBDURAL HEMORRHAGE WITH LOSS OF CONSCIOUSNESS GREATER THAN 24 HOURS WITHOUT RETURN TO PRE-EXISTING CONSCIOUS LEVEL WITH PATIENT SURVIVING, SEQUELA	ADD_XABANS
BLEEDING EVENTS	ICD10	S06.5X8S	TRAUMATIC SUBDURAL HEMORRHAGE WITH LOSS OF CONSCIOUSNESS OF ANY DURATION WITH DEATH DUE TO OTHER CAUSE BEFORE REGAINING CONSCIOUSNESS, SEQUELA	ADD_XABANS
BLEEDING EVENTS	ICD10	S06.5X0	TRAUMATIC SUBDURAL HEMORRHAGE WITHOUT LOSS OF CONSCIOUSNESS	ADD_XABANS
BLEEDING EVENTS	ICD10	S06.5X5A	TRAUMATIC SUBDURAL HEMORRHAGE WITH LOSS OF CONSCIOUSNESS GREATER THAN 24 HOURS WITH RETURN TO PRE-EXISTING CONSCIOUS LEVEL, INITIAL ENCOUNTER	ADD_XABANS
BLEEDING EVENTS	ICD10	S06.5X5S	TRAUMATIC SUBDURAL HEMORRHAGE WITH LOSS OF CONSCIOUSNESS GREATER THAN 24 HOURS WITH RETURN TO PRE-EXISTING CONSCIOUS LEVEL, SEQUELA	ADD_XABANS
BLEEDING EVENTS	ICD10	S06.5X5	TRAUMATIC SUBDURAL HEMORRHAGE WITH LOSS OF CONSCIOUSNESS GREATER THAN 24 HOURS WITH RETURN TO PRE-EXISTING CONSCIOUS LEVEL	ADD_XABANS
BLEEDING EVENTS	ICD10	S06.6XAA	TRAUMATIC SUBARACHNOID HEMORRHAGE WITH LOSS OF CONSCIOUSNESS STATUS UNKNOWN, INITIAL ENCOUNTER	ADD_XABANS
BLEEDING EVENTS	ICD10	S06.6XA	TRAUMATIC SUBARACHNOID HEMORRHAGE WITH LOSS OF CONSCIOUSNESS STATUS UNKNOWN	ADD_XABANS
BLEEDING EVENTS	ICD10	S06.6XAS	TRAUMATIC SUBARACHNOID HEMORRHAGE WITH LOSS OF CONSCIOUSNESS STATUS UNKNOWN, SEQUELA	ADD_XABANS
BLEEDING EVENTS	ICD10	S06.6X6D	TRAUMATIC SUBARACHNOID HEMORRHAGE WITH LOSS OF CONSCIOUSNESS GREATER THAN 24 HOURS WITHOUT RETURN TO PRE-EXISTING CONSCIOUS LEVEL WITH PATIENT SURVIVING, SUBSEQUENT ENCOUNTER	ADD_XABANS
BLEEDING EVENTS	ICD10	S06.6X8S	TRAUMATIC SUBARACHNOID HEMORRHAGE WITH LOSS OF CONSCIOUSNESS OF ANY DURATION WITH DEATH DUE TO OTHER CAUSE PRIOR TO REGAINING CONSCIOUSNESS, SEQUELA	ADD_XABANS
BLEEDING EVENTS	ICD10	S06.6X7	TRAUMATIC SUBARACHNOID HEMORRHAGE WITH LOSS OF CONSCIOUSNESS OF ANY DURATION WITH DEATH DUE TO BRAIN INJURY PRIOR TO REGAINING CONSCIOUSNESS	ADD_XABANS
BLEEDING EVENTS	ICD10	S06.6X4D	TRAUMATIC SUBARACHNOID HEMORRHAGE WITH LOSS OF CONSCIOUSNESS OF 6 HOURS TO 24 HOURS, SUBSEQUENT ENCOUNTER	ADD_XABANS
BLEEDING EVENTS	ICD10	S06.6X3D	TRAUMATIC SUBARACHNOID HEMORRHAGE WITH LOSS OF CONSCIOUSNESS OF 1 HOUR TO 5 HOURS 59 MINUTES, SUBSEQUENT ENCOUNTER	ADD_XABANS
BLEEDING EVENTS	ICD10	S06.6X7A	TRAUMATIC SUBARACHNOID HEMORRHAGE WITH LOSS OF CONSCIOUSNESS OF ANY DURATION WITH DEATH DUE TO BRAIN INJURY PRIOR TO REGAINING CONSCIOUSNESS, INITIAL ENCOUNTER	ADD_XABANS
BLEEDING EVENTS	ICD10	S06.6X6A	TRAUMATIC SUBARACHNOID HEMORRHAGE WITH LOSS OF CONSCIOUSNESS GREATER THAN 24 HOURS WITHOUT RETURN TO PRE-EXISTING CONSCIOUS LEVEL WITH PATIENT SURVIVING, INITIAL ENCOUNTER	ADD_XABANS
BLEEDING EVENTS	ICD10	S06.6X1D	TRAUMATIC SUBARACHNOID HEMORRHAGE WITH LOSS OF CONSCIOUSNESS OF 30 MINUTES OR LESS, SUBSEQUENT ENCOUNTER	ADD_XABANS
BLEEDING EVENTS	ICD10	S06.6X0A	TRAUMATIC SUBARACHNOID HEMORRHAGE WITHOUT LOSS OF CONSCIOUSNESS, INITIAL ENCOUNTER	ADD_XABANS
BLEEDING EVENTS	ICD10	S06.6X6S	TRAUMATIC SUBARACHNOID HEMORRHAGE WITH LOSS OF CONSCIOUSNESS GREATER THAN 24 HOURS WITHOUT RETURN TO PRE-EXISTING CONSCIOUS LEVEL WITH PATIENT SURVIVING, SEQUELA	ADD_XABANS
BLEEDING EVENTS	ICD10	S06.6X9D	TRAUMATIC SUBARACHNOID HEMORRHAGE WITH LOSS OF CONSCIOUSNESS OF UNSPECIFIED DURATION, SUBSEQUENT ENCOUNTER	ADD_XABANS
BLEEDING EVENTS	ICD10	S06.6X0	TRAUMATIC SUBARACHNOID HEMORRHAGE WITHOUT LOSS OF CONSCIOUSNESS	ADD_XABANS
BLEEDING EVENTS	ICD10	S06.6X1S	TRAUMATIC SUBARACHNOID HEMORRHAGE WITH LOSS OF CONSCIOUSNESS OF 30 MINUTES OR LESS, SEQUELA	ADD_XABANS
BLEEDING EVENTS	ICD10	S06.6X9S	TRAUMATIC SUBARACHNOID HEMORRHAGE WITH LOSS OF CONSCIOUSNESS OF UNSPECIFIED DURATION, SEQUELA	ADD_XABANS
BLEEDING EVENTS	ICD10	S06.6X5S	TRAUMATIC SUBARACHNOID HEMORRHAGE WITH LOSS OF CONSCIOUSNESS GREATER THAN 24 HOURS WITH RETURN TO PRE-EXISTING CONSCIOUS LEVEL, SEQUELA	ADD_XABANS
BLEEDING EVENTS	ICD10	S06.6X	TRAUMATIC SUBARACHNOID HEMORRHAGE	ADD_XABANS
BLEEDING EVENTS	ICD10	S06.6XAD	TRAUMATIC SUBARACHNOID HEMORRHAGE WITH LOSS OF CONSCIOUSNESS STATUS UNKNOWN, SUBSEQUENT ENCOUNTER	ADD_XABANS
BLEEDING EVENTS	ICD10	S06.6X9	TRAUMATIC SUBARACHNOID HEMORRHAGE WITH LOSS OF CONSCIOUSNESS OF UNSPECIFIED DURATION	ADD_XABANS
BLEEDING EVENTS	ICD10	S06.6X6	TRAUMATIC SUBARACHNOID HEMORRHAGE WITH LOSS OF CONSCIOUSNESS GREATER THAN 24 HOURS WITHOUT RETURN TO PRE-EXISTING CONSCIOUS LEVEL WITH PATIENT SURVIVING	ADD_XABANS
BLEEDING EVENTS	ICD10	S06.6X5	TRAUMATIC SUBARACHNOID HEMORRHAGE WITH LOSS OF CONSCIOUSNESS GREATER THAN 24 HOURS WITH RETURN TO PRE-EXISTING CONSCIOUS LEVEL	ADD_XABANS
BLEEDING EVENTS	ICD10	S06.6X2A	TRAUMATIC SUBARACHNOID HEMORRHAGE WITH LOSS OF CONSCIOUSNESS OF 31 MINUTES TO 59 MINUTES, INITIAL ENCOUNTER	ADD_XABANS
BLEEDING EVENTS	ICD10	S06.6X4A	TRAUMATIC SUBARACHNOID HEMORRHAGE WITH LOSS OF CONSCIOUSNESS OF 6 HOURS TO 24 HOURS, INITIAL ENCOUNTER	ADD_XABANS
BLEEDING EVENTS	ICD10	S06.6X7D	TRAUMATIC SUBARACHNOID HEMORRHAGE WITH LOSS OF CONSCIOUSNESS OF ANY DURATION WITH DEATH DUE TO BRAIN INJURY PRIOR TO REGAINING CONSCIOUSNESS, SUBSEQUENT ENCOUNTER	ADD_XABANS
BLEEDING EVENTS	ICD10	S06.6X8	TRAUMATIC SUBARACHNOID HEMORRHAGE WITH LOSS OF CONSCIOUSNESS OF ANY DURATION WITH DEATH DUE TO OTHER CAUSE PRIOR TO REGAINING CONSCIOUSNESS	ADD_XABANS
BLEEDING EVENTS	ICD10	S06.6X2	TRAUMATIC SUBARACHNOID HEMORRHAGE WITH LOSS OF CONSCIOUSNESS OF 31 MINUTES TO 59 MINUTES	ADD_XABANS
BLEEDING EVENTS	ICD10	S06.6X3	TRAUMATIC SUBARACHNOID HEMORRHAGE WITH LOSS OF CONSCIOUSNESS OF 1 HOUR TO 5 HOURS 59 MINUTES	ADD_XABANS
BLEEDING EVENTS	ICD10	S06.6X1	TRAUMATIC SUBARACHNOID HEMORRHAGE WITH LOSS OF CONSCIOUSNESS OF 30 MINUTES OR LESS	ADD_XABANS
BLEEDING EVENTS	ICD10	S06.6X1A	TRAUMATIC SUBARACHNOID HEMORRHAGE WITH LOSS OF CONSCIOUSNESS OF 30 MINUTES OR LESS, INITIAL ENCOUNTER	ADD_XABANS
BLEEDING EVENTS	ICD10	S06.6X4	TRAUMATIC SUBARACHNOID HEMORRHAGE WITH LOSS OF CONSCIOUSNESS OF 6 HOURS TO 24 HOURS	ADD_XABANS
BLEEDING EVENTS	ICD10	S06.6X2S	TRAUMATIC SUBARACHNOID HEMORRHAGE WITH LOSS OF CONSCIOUSNESS OF 31 MINUTES TO 59 MINUTES, SEQUELA	ADD_XABANS
BLEEDING EVENTS	ICD10	S06.6X0S	TRAUMATIC SUBARACHNOID HEMORRHAGE WITHOUT LOSS OF CONSCIOUSNESS, SEQUELA	ADD_XABANS
BLEEDING EVENTS	ICD10	S06.6X2D	TRAUMATIC SUBARACHNOID HEMORRHAGE WITH LOSS OF CONSCIOUSNESS OF 31 MINUTES TO 59 MINUTES, SUBSEQUENT ENCOUNTER	ADD_XABANS
BLEEDING EVENTS	ICD10	S06.6X4S	TRAUMATIC SUBARACHNOID HEMORRHAGE WITH LOSS OF CONSCIOUSNESS OF 6 HOURS TO 24 HOURS, SEQUELA	ADD_XABANS
BLEEDING EVENTS	ICD10	S06.6X7S	TRAUMATIC SUBARACHNOID HEMORRHAGE WITH LOSS OF CONSCIOUSNESS OF ANY DURATION WITH DEATH DUE TO BRAIN INJURY PRIOR TO REGAINING CONSCIOUSNESS, SEQUELA	ADD_XABANS
BLEEDING EVENTS	ICD10	S06.6X5D	TRAUMATIC SUBARACHNOID HEMORRHAGE WITH LOSS OF CONSCIOUSNESS GREATER THAN 24 HOURS WITH RETURN TO PRE-EXISTING CONSCIOUS LEVEL, SUBSEQUENT ENCOUNTER	ADD_XABANS
BLEEDING EVENTS	ICD10	S06.6X8A	TRAUMATIC SUBARACHNOID HEMORRHAGE WITH LOSS OF CONSCIOUSNESS OF ANY DURATION WITH DEATH DUE TO OTHER CAUSE PRIOR TO REGAINING CONSCIOUSNESS, INITIAL ENCOUNTER	ADD_XABANS
BLEEDING EVENTS	ICD10	S06.6X0D	TRAUMATIC SUBARACHNOID HEMORRHAGE WITHOUT LOSS OF CONSCIOUSNESS, SUBSEQUENT ENCOUNTER	ADD_XABANS
BLEEDING EVENTS	ICD10	S06.6X5A	TRAUMATIC SUBARACHNOID HEMORRHAGE WITH LOSS OF CONSCIOUSNESS GREATER THAN 24 HOURS WITH RETURN TO PRE-EXISTING CONSCIOUS LEVEL, INITIAL ENCOUNTER	ADD_XABANS
BLEEDING EVENTS	ICD10	S06.6X8D	TRAUMATIC SUBARACHNOID HEMORRHAGE WITH LOSS OF CONSCIOUSNESS OF ANY DURATION WITH DEATH DUE TO OTHER CAUSE PRIOR TO REGAINING CONSCIOUSNESS, SUBSEQUENT ENCOUNTER	ADD_XABANS
BLEEDING EVENTS	ICD10	S06.6X3A	TRAUMATIC SUBARACHNOID HEMORRHAGE WITH LOSS OF CONSCIOUSNESS OF 1 HOUR TO 5 HOURS 59 MINUTES, INITIAL ENCOUNTER	ADD_XABANS
BLEEDING EVENTS	ICD10	S06.6X3S	TRAUMATIC SUBARACHNOID HEMORRHAGE WITH LOSS OF CONSCIOUSNESS OF 1 HOUR TO 5 HOURS 59 MINUTES, SEQUELA	ADD_XABANS
BLEEDING EVENTS	ICD10	S06.6X9A	TRAUMATIC SUBARACHNOID HEMORRHAGE WITH LOSS OF CONSCIOUSNESS OF UNSPECIFIED DURATION, INITIAL ENCOUNTER	ADD_XABANS
BLEEDING EVENTS	ICD10	I60	NONTRAUMATIC SUBARACHNOID HEMORRHAGE	ADD_XABANS
BLEEDING EVENTS	ICD10	I61	NONTRAUMATIC INTRACEREBRAL HEMORRHAGE	ADD_XABANS
